# Supplementary material for: Acute respiratory distress vs healthy lung environments differently affect mesenchymal stromal cell extracellular vesicle miRNAs
Source: Cytotherapy. Author manuscript; Available in PMC 2026 May 18. (PMC13181138; doi:10.1016/j.jcyt.2025.01.006)
Supplement: 1 [file NIHMS2170204-supplement-1.xlsx]

## Sheet: Sheet1
Status	Location	Experiment
HC	Dartmouth	miRNA extraction, miRNA profiling, ussing chamber, cytokines
HC	Dartmouth	miRNA extraction, NTA, flow cytometry, miRNA profiling, ussing chamber, cytokines
HC	Dartmouth	miRNA extraction, miRNA profiling
HC	Dartmouth	miRNA extraction, miRNA profiling
HC	Dartmouth	miRNA extraction, miRNA profiling, ussing chamber, cytokines
HC	Dartmouth	miRNA extraction, NTA, flow cytometry
HC	Dartmouth	miRNA extraction, miRNA profiling, ussing chamber, cytokines
HC	Dartmouth	miRNA extraction, NTA, flow cytometry, miRNA profiling, ussing chamber, cytokines
HC	Dartmouth	miRNA extraction, miRNA profiling, ussing chamber, cytokines
HC	Dartmouth	miRNA extraction, NTA, flow cytometry, miRNA profiling
HC	Dartmouth	miRNA extraction, miRNA profiling, ussing chamber, cytokines
HC	Dartmouth	miRNA extraction, miRNA profiling, ussing chamber, cytokines
HC	Dartmouth	miRNA extraction, miRNA profiling, ussing chamber, cytokines
HC	Dartmouth	miRNA extraction, miRNA profiling, ussing chamber, cytokines
HC	Dartmouth	miRNA extraction, miRNA profiling
ARDS	Fresno	miRNA extraction, miRNA profiling
ARDS	Fresno	miRNA extraction, miRNA profiling
ARDS	Fresno	miRNA extraction, miRNA profiling
ARDS	OHSU	miRNA extraction, miRNA profiling
ARDS	Oregon	miRNA extraction, miRNA profiling, ussing chamber, cytokines
ARDS	USC	miRNA extraction, miRNA profiling
ARDS	Bstate	miRNA extraction
ARDS	Fresno	miRNA extraction, NTA, flow cytometry, miRNA profiling
ARDS	Fresno	miRNA extraction, miRNA profiling, ussing chamber, cytokines
ARDS	Stanford	miRNA extraction, miRNA profiling
ARDS	USC	miRNA extraction, miRNA profiling
ARDS	Fresno	miRNA extraction
ARDS	USC	miRNA extraction, NTA, flow cytometry, miRNA profiling
ARDS	UCSF	miRNA extraction, miRNA profiling
ARDS	UCSF	miRNA extraction
ARDS	Oregon	miRNA extraction
ARDS	USC	miRNA extraction, NTA, flow cytometry
ARDS	Oregon	miRNA extraction, NTA, flow cytometry
ARDS	USC	Ussing chamber, cytokines
ARDS	Yale	Ussing chamber, cytokines
