# Supplementary material for: Acute respiratory distress vs healthy lung environments differently affect mesenchymal stromal cell extracellular vesicle miRNAs
Source: Cytotherapy. Author manuscript; Available in PMC 2026 May 18. (PMC13181138; doi:10.1016/j.jcyt.2025.01.006)
Supplement: 2 [file NIHMS2170204-supplement-2.zip]

Archive with 1 entries (1 files):
- mmc10.xlsm
