# Supplementary material for: Acute respiratory distress vs healthy lung environments differently affect mesenchymal stromal cell extracellular vesicle miRNAs
Source: Cytotherapy. Author manuscript; Available in PMC 2026 May 18. (PMC13181138; doi:10.1016/j.jcyt.2025.01.006)
Supplement: 2 [file NIHMS2170204-supplement-2.zip › mmc10.xlsm]

## Sheet: Function of mIRs Table
Table: Overlap Differential and Discriminant Analysis (N=14 from Figure 9)
		HV vs Control		ARDS vs Control		ARDS vs HV		Possible roles of importance in Acute Lung Injury		PubMed Search 'miR and Lung' (related to ALI/No Malignancy)
MiRBase ID	MiRBase Accession #	Log2 FC	Adj P-value	Log2 FC	Adj P-value	Log2 FC	Adj P-value	Function based on Empirically confirmed Targets (TarBase v8.0)	Function based on Computationally Predicted Targets (DIANA - Traget Scan)
hsa-miR-7107-5p	MIMAT0028111	1.02609	0.003498	2.41638	8.81848e-13	1.39029	0.00023306	No hits found on TarBase v8.0	No related GO category found	NONE
hsa-miR-6803-5p	MIMAT0027506	1.29392	0.000284175	2.73567	1.19999e-15	1.44175	0.000175136	No hits found on TarBase v8.0	No related GO category found	NONE
hsa-miR-6798-5p	MIMAT0027496	1.6171	1.65783e-05	3.13586	5.35679e-19	1.51876	0.000147591	No hits found on TarBase v8.0	No related GO category found	NONE
hsa-miR-760	MIMAT0004957	1.13142	0.00179309	2.78964	5.67953e-16	1.65823	1.29536e-05	Regulates RHO GTPases via IQ motif-containing GTPase-activating proteins (IQGAPs) - scaffolding proteins playing central roles in cell-cell adhesion, polarity, and motility.	Predicted to regulate integrity of adherens junctions and the first step of cholesterol, steroid hormones, and vitamin D biosynthesis (Lanosterol Synthase and 24-Dehydrocholesterol Reductase)	Upregulation of miR-760 and miR-186 is associated with replicative senescence in human lung fibroblast cells (10.14348/molcells.2014.0157)
hsa-miR-6727-5p	MIMAT0027355	1.19907	0.000803805	3.04253	2.90443e-19	1.84346	9.51408e-07	No hits found on TarBase v8.0	Predicted Glycosphingolipid biosynthesis (ST8 Alpha-N-Acetyl-Neuraminide Alpha-2,8-Sialyltransferase 5) and Phosphatidylinositol signaling system (PIP5K1C, PIK3R2 and PLCB2)	NONE
hsa-miR-4763-3p	MIMAT0019913	1.35594	0.00118107	4.41477	8.89024e-30	3.05883	1.99571e-13	No hits found on TarBase v8.0	Putative regulation of GPX7 (Glutathione Peroxidase 7) involved in Glutathione metabolism and Detoxification of Reactive Oxygen Species.	NONE
hsa-miR-3652	MIMAT0018072	1.0168	0.0158978	4.1514	3.32562e-25	3.1346	1.83199e-13	No hits found on TarBase v8.0	No related GO category found	NONE
hsa-miR-885-3p	MIMAT0004948	1.20461	0.00552352	4.57535	8.89024e-30	3.37074	2.77735e-15	Regulates SERPINE2 (serine protease inhibitor e.g. Thrombin, urokinase, plasmin and trypsin); regulates NFKB Inhibitor Zeta; TNFAIP3; and IRF3	Putative regulation of cell adhesion via ICAM3 and NECTIN1 (organization of adherens junctions and tight junctions in epithelial and endothelial cells)	NONE
hsa-miR-766-3p	MIMAT0003888	-1	0.00124	-1.6	2.59e-08	-1.4	4.61e-07	Anti-inflammatory role by regulating complement 3 (C3), Jun, IRF3, STAT2, MAPK1, MAPK8, TBK1, TANK (inhibits TRAF)	Predicted to regulate fatty acid synthase (FASN) and Acetyl-CoA carboxylase (ACAC) - rate limiting enzymes in the synthesis of fatty acids.	NONE
hsa-miR-3175	MIMAT0015052	N/C	N/C	1.51	4.8e-08	1.2	0.000107	Negative regulation of metabolic processes and DNA damage response dependent upon p53 - may impact apoptosis in lung injury	Predicted to regulate vasopressin water resroption (Aqp2 and VAMP2) and ECM-receptor interaction (HSPG2, COL5A1, COL1A1, COL5A3)	NONE
hsa-miR-6893-5p	MIMAT0027686	N/C	N/C	1.97598	2.77e-15	1.83881	1.68837e-12	No hits found on TarBase v8.0	Predicted to affect SNARE interactions in vesicular transport	NONE
hsa-miR-6875-5p	MIMAT0027650	N/C	N/C	3.24077	1.04e-21	3.15104	3.45273e-19	No hits found on TarBase v8.0	Predicted to regulate proteoglycans, Hyaluron (CD44), Heparan sulfate (SDC2) and fibroblast growth factor receptor 1 (FGFR1) important in wound healing, cell migration and repair.	NONE
hsa-miR-6799-5p	MIMAT0027498	N/C	N/C	1.97324	6.16e-12	1.91978	1.44736e-10	No hits found on TarBase v8.0	Predicted to regulate Von Willebrand Factor (vWF) critical for ECM interactions. HACD2 (3-Hydroxyacyl-CoA Dehydratase 2) in the conversion of long chain fatty acids to very long chain fatty acids. Pyridoxamine 5'-Phosphate Oxidase (PNPO) rate-limiting step in the synthesis of pyridoxal 5'-phosphate (vitamin B6) - required co-factor in both homocysteine metabolism and synthesis of neurotransmitter…	NONE
hsa-miR-6787-5p	MIMAT0027474	N/C	N/C	2.6851	2.9e-16	1.92895	5.31009e-08	No hits found on TarBase v8.0	Predicted to regulate fatty acid biosynthesis and metabolism through regulation of fatty acid synthase (FASN), Acyl-CoA Synthetase Long Chain Family Member 3 (ACLS3) and Trans-2,3-Enoyl-CoA Reductase (TECR)	NONE
Table: Overlap Differential exression Analysis (top 20 of 52 from Figure 6B and F)
		ARDS vs [HV + C]		ARDS vs C		ARDS vs HV		Possible roles of importance in Acute Lung Injury		PubMed Search 'miR and Lung' (related to ALI/No Malignancy)
MiRBase ID	MiRBase Accession #	Log2FC	FDR	Log2FC	FDR	Log2FC	FDR	Function based on Empirically confirmed Targets (TarBase v8.0)	Function based on Computationally Predicted Targets (DIANA - Traget Scan)	NONE
hsa-miR-4644	MIMAT0019704	2.8	3.08e-18	2.6	2.31e-15	3.1	4.16e-12	No hits found on TarBase v8.0	Involved in axon guidance (EpHrinB2)	NONE
hsa-miR-6085	MIMAT0023710	2.8	5e-17	2.9	3.79e-12	2.7	4.44e-10	No hits found on TarBase v8.0	Involved in biosynthesis of unsaturated fatty acids (FADS2)	NONE
hsa-miR-4632-5p	MIMAT0022977	2.7	9.96e-11	3.1	3.44e-11	2.2	5.5e-06	No hits found on TarBase v8.0	Involved in Arrhythmogenic right ventricular cardiomyopathy and Metabolism of xenobiotics by cytochrome P450	NONE
hsa-miR-4449	MIMAT0018968	2.6	8.61e-09	3.2	1.85e-12	2.1	0.000313	Involved in regulation of endocytosis and Fc gamma R-mediated phagocytosis(ARF6)	Involved in ECM-Receptor Interaction	NONE
hsa-miR-197-5p	MIMAT0022691	2.5	3.59e-11	2.5	1.51e-07	2.4	3.76e-07	Involved in Protein processing in endoplasmic reticulum	Other types of O-glycan biosynthesis	NONE
hsa-miR-4734	MIMAT0019859	2.5	2.4e-10	2.8	4.59e-09	2.2	2.96e-05	No hits found on TarBase v8.0	ECM-receptor interaction (SDC1, TNN, COL6A6 and A1 and COL11A2)	NONE
hsa-miR-6824-5p	MIMAT0027548	2.2	1.09e-06	2.1	2.6e-05	2.1	4.58e-05	Signaling pathways regulating pluripotency of stem cells and WNT signaling (BMPR1B, FZD3, FZD9, SMAD4, NANOG, and MAP2K1, NFATC1, NFATC4 and PRKX)	Signaling pathways regulating pluripotency of stem cells and WNT signaling (BMPR1B, FZD3, FZD9, SMAD4, NANOG, and MAP2K1, NFATC1, NFATC4 and PRKX)	NONE
hsa-miR-6738-5p	MIMAT0027377	2.2	3.8e-06	2.3	2.05e-05	2.1	0.000368	No hits found on TarBase v8.0	Involved in steroid biosynthesis and right ventricular cardiomyopathy	NONE
hsa-miR-1915-3p	MIMAT0007892	2.2	7.8e-06	3.2	2.31e-15	1.5	0.00683	Glycosylphosphatidylinositol(GPI)-anchor biosynthesis and Inositol phosphate metabolism	Phototransduction	NONE
hsa-miR-3648	MIMAT0018068	2	4.72e-05	2.3	2.42e-06	1.7	0.00403	No hits found on TarBase v8.0	Regulation of ACE - Renin angiotensin system	NONE
hsa-miR-658	MIMAT0003336	2	0.00011	2.2	0.000153	1.8	0.00426	Adherens junction regulation ACTN1 and WASF2	No hits found in Target Scan	NONE
hsa-miR-3182	MIMAT0015062	2	0.000612	2	0.00799	1.9	0.00213	Regulation of Adherens junction and Hippo signaling (YWHAG)	Involved in Vascular smooth muscle contraction (CALD1, ITPR2)	NONE
hsa-miR-6869-5p	MIMAT0027638	1.9	1.71e-07	2.2	2.47e-09	1.6	0.000291	No hits found on TarBase v8.0	Arachidonic acid metabolism (CYP4F3, CYP4F2) and Inflammatory mediator regulation of TRP channels (TRPA1)	NONE
hsa-miR-1207-5p	MIMAT0005871	1.8	1.1e-07	1.7	2.95e-06	1.9	1.62e-05	Involved in biosynthesis of keratan supfate and Notch signaling (B4GALT3, B3GNT2CHAC1, SEL1L, NOTCH3, TNRC6B, EP300, SNW1 LFNG, GMDS, NOTCH2, HIF1AN) Focal adhesion (PPP1R12A, VCL, XIAP, PIK3R3, ACTN4, IGF1R, ERBB2, CTNNB1, BCL2)	Steroid biosynthesis ( DHCR24, CYP27B1, LSS)	NONE
hsa-miR-3197	MIMAT0015082	1.8	7.59e-05	1.6	0.000143	2	6.24e-05	No hits found on TarBase v8.0	Inflammatory mediator regulation of TRP channels (PLA2G4B, JMJD7-PLA2G4B, PLCB2) and Hematopoietic cell lineage - HLA-DRB1	NONE
hsa-miR-4690-5p	MIMAT0019779	1.7	2.52e-08	1.9	2.46e-07	1.5	0.000341	RNA catabolic process and metabolism, Regulation of fatty acid biosynthesis - FASN	Regulation of fatty acid biosynthesis - FASN	NONE
hsa-miR-8069	MIMAT0030996	1.7	1.76e-07	2	4.8e-08	1.4	0.000366	No hits found on TarBase v8.0	Adrenergic signaling in cardiomyocytes (SLC8A1, PPP1CB) and SNARE interactions in vesicular transport (GOSR1, STX16)	NONE
hsa-miR-3185	MIMAT0015065	1.7	1.81e-07	1.5	3.87e-08	1.9	7.66e-06	No hits found on TarBase v8.0	ECM-Receptor Interaction	NONE
hsa-miR-6821-5p	MIMAT0027542	1.7	6.24e-07	2.1	3.26e-08	1.4	0.00109	No hits found on TarBase v8.0	Cell adhesion molecules (CNTN2, NLGN2)	NONE
hsa-miR-4800-3p	MIMAT0019979	1.7	0.000102	2.5	6e-10	1.2	0.0163	No hits found on TarBase v8.0	Tyrosine metabilism (ALDH1A3)	NONE
hsa-miR-3940-5p	MIMAT0019229	1.6	1.92e-08	1.7	2.46e-07	1.4	1.69e-05	Nicotinate and nicotinamide metabolism CD38 and Ubiquitin mediated proteolysis (UBE2Q1 and UBE2G1)	Fatty acid degradation (EHHADH, CYP4A11) FoxO signaling pathway (GADD45B, NLK, CCNB3, SGK2)	NONE
hsa-miR-4271	MIMAT0016901	1.6	0.012	1.4	0.0286	1.7	0.00902	No hits found on TarBase v8.0	Thyroid hormone signaling (NRAS, HDAC1, THRA, PIK3R3, PRKCG, SRC, EP300, MAPK1) and Arrhythmogenic right ventricular cardiomyopathy (TCF7L1, CACNB1, ITGA7, JUP, CACNG1)	NONE
hsa-miR-3162-5p	MIMAT0015036	1.5	0.0126	1.4	0.0314	1.5	0.00748	No hits found on TarBase v8.0	Long-term depression (GNA13)	NONE
hsa-miR-6806-5p	MIMAT0027512	1.3	2.19e-07	1.4	2.09e-06	1.2	0.000301	No hits found on TarBase v8.0	Hippo signaling pathway (YWHAH, CRB1, CTNNB1, INADL)	NONE
hsa-miR-3141	MIMAT0015010	1.3	1.02e-05	1.1	0.000954	1.5	5.89e-05	RHO GTPases Activate WASPs and WAVEs (WIPF2) and sodium transport (SCN4A)	Mucin type O-Glycan biosynthesis (WBSCR17)	NONE
hsa-miR-4498	MIMAT0019033	1.3	4.11e-05	1.1	0.00541	1.5	0.000289	No hits found on TarBase v8.0	Cell adhesion molecules (L1CAM, SDC3, CLDN19, CD80, CLDN18, CD6, LRRC4B, PTPRF, HLA-DOB, CADM3, CNTNAP1, ICOSLG, HLA-G, CDH5, ITGB2, PVRL1)	NONE
hsa-miR-6781-5p	MIMAT0027462	1.3	0.000105	1.6	8.21e-06	1.1	0.00932	No hits found on TarBase v8.0	Fatty acid biosynthesis (ACSL5, FASN)	NONE
hsa-miR-27a-5p	MIMAT0004501	1.3	0.00086	1.4	0.00217	1.3	0.00552	Involved in immune response to Influenza, Interferon alpha/beta signaling, Cytokine signaling, TRAF6 mediated NFKb activation (CX3CL1, CD44, IL4R, MAVS, ICAM1, HSP90AB1, HIF1A, MAPK3, RIPK2, CCL2, IL1A, STAT1, IFIT3, IFIT2, IRF1, PPARG, IRAK2, IL6, RIPK1, IFITM3, KIT, MX1, GBP2, VCAM1, IL7R, STAT2, SPHK1, IFITM2, IL3RA, SOCS1, IRF7, IFIT1, IFITM1, ISG15, IRF9, HLA-C, CCL5, CD24,HLA-G, HLA-F, HLA-…	Signaling pathways regulating pluripotency of stem cells, TGFb signlaing, Wnt signaling, ECM-receptor interactions, Hippo signaling, Signaling pathways regulating pluripotency of stem cells, TGFb signlaing, Wnt signaling (APC, IGF1R, ZFHX3, FZD4, SMAD4, CTNNB1, AKT1, SMAD5, MAPK3,BMP2, ACVR1C, BMPR1A, GRB2, SMAD1, DVL2)	Mesenchymal stromal/stem cells modulate response to experimental sepsis-induced lung injury via regulation of miR-27a-5p in recipient mice (10.1136/thoraxjnl-2019-213561)
hsa-miR-1343-5p	MIMAT0027038	1.3	0.00189	1.6	0.0017	1.1	0.0138	No hits found on TarBase v8.0	Vasopressin-regulated water reabsorption (CREB3, ARHGDIA, AQP2, VAMP2) and Thyroid hormone signaling (FXYD2, DUOX2, TG)	NONE
hsa-miR-7845-5p	MIMAT0030420	1.3	0.012	1.5	0.0144	1.1	0.0407	No hits found on TarBase v8.0	GABAergic synapse (GABRA4, GABRB2)	NONE
hsa-miR-5196-5p	MIMAT0021128	1.1	0.000269	1	0.00383	1.3	0.000404	No hits found on TarBase v8.0	Antigen Presentation (HLA-E, PSME3, HLA-A)	NONE
hsa-miR-4530	MIMAT0019069	1.1	0.000816	1.2	0.00321	1.1	0.0117	No hits found on TarBase v8.0	Synaptic vesicle cycle (SLC18A1, STXBP1, CPLX4, NAPA, ATP6V1C2, ATP6V0A2)	NONE
hsa-miR-4484	MIMAT0019018	1	0.000192	1.1	1.55e-06	1	0.00433	ECM-Receptor interaction (CTNNB1)	ECM-Receptor interaction (LAMB3)	NONE
hsa-miR-1234-3p	MIMAT0005589	-1.2	2.08e-07	-1.1	1.02e-05	-1.2	1.17e-05	Sema3A PAK dependent Axon repulsion and response to stress (HSP90AB1, PLXNA1)	Valine, leucine and isoleucine degradation	NONE
hsa-miR-671-3p	MIMAT0004819	-1.2	0.000646	-1.2	0.00311	-1.1	0.00902	NF-kappa B signaling pathway (TRAF2); EGFR activation (EGFR and GRB2)	ErbB signaling pathway (NRG2, EGFR, ERBB3, RPS6KB2, GRB2)	NONE
hsa-miR-4688	MIMAT0019777	-1.4	0.00031	-1.7	0.000141	-1	0.0196	No hits found on TarBase v8.0	Thyroid Hormone signaling (THRA, NOTCH4, PLCB1, NCOR1)	NONE
hsa-miR-664b-5p	MIMAT0022271	-1.8	1.47e-05	-1.2	0.000416	-2.2	1.08e-06	Butyrate Response Factor 1 (BRF1) destabilizes mRNA	2-Oxocarboxylic acid metabolism (ACO2)	NONE
hsa-miR-664b-3p	MIMAT0022272	-2.2	4.41e-11	-1.8	1.99e-09	-2.5	5.82e-10	RIG-I-like receptor signaling pathway, NOD1/2 Signaling Pathway	Adrenergic signaling in cardiomyocytes (PPP1R1A)	NONE
Table: Overlap Differential Exression Analysis (Opposites Top 20 of 57 From Figure 5 A and C)
		HV vs Control		ARDS vs Control		ARDS vs HV		Possible roles of importance in Acute Lung Injury		PubMed Search 'miR and Lung' (related to ALI/No Malignancy)
MiRBase ID	MiRBase Accession #	Log2 FC	Adj P-value	Log2 FC	Adj P-value	Log2 FC	Adj P-value	Function based on Empirically confirmed Direct Interactions with Targets (TarBase v8.0)	Function based on Computationally Predicted Direct Interaction with Targets (DIANA - Traget Scan)
hsa-miR-6849-5p	MIMAT0027598	2.93762	4.22e-10	-0.0778639	0.878973	-3.01548	6.29e-10	No hits found on TarBase v8.0	Calcium signaling pathways (SLC8A2, HTR2C)	NONE
hsa-miR-6825-3p	MIMAT0027551	2.58094	4.6e-07	0.696239	0.180182	-1.8847	0.000571	No hits found on TarBase v8.0	Lysosome (AP1G2, SGSH, GALNS, GGA2, IDUA)	NONE
hsa-miR-211-3p	MIMAT0022694	2.14627	1.9e-07	0.65749	0.121161	-1.48878	0.000668	No hits found on TarBase v8.0	Biosynthesis of unsaturated fatty acids (TECR)	NONE
hsa-miR-711	MIMAT0012734	1.92189	1.09e-06	-0.253187	0.533924	-2.17508	8.94e-08	No hits found on TarBase v8.0	Hematopoietic cell lineage (FLT3LG, CSF3, CD44)	NONE
hsa-miR-664a-5p	MIMAT0005948	1.79564	1.26e-05	-0.357907	0.397679	-2.15354	7.3e-07	No hits found on TarBase v8.0	Vitamin digestion and absorption (CUBN, SLC19A2)	NONE
hsa-miR-29b-3p	MIMAT0000100	1.7636	3.8e-05	0.078215	0.863259	-1.68539	0.000233	Assembly of collagen fibrils and other multimeric structures, Integrin cell surface interactions, Collagen biosynthesis and modifying enzymes, Signaling by PDGF (CALM3, COL3A1, COL4A1, COL4A2, COL4A5, COL5A1, COL5A2, COL6A3, GSK3B, MDM2,PDGFRA, DGFRB, PIK3R1, PTEN, COL5A3,PHLPP2,TNRC6A, TNRC6B SOS1,FOXO3, CDKN1A, AGO3, STAT5A, THBS1, COL6A1, COL6A2, AKT1, CAMK4, ITGB5, FN1, THBS1, SDC2)	PI3K-Akt signaling pathway and platelet activation (AKT2, COL2A1, COL4A4, COL1A2, IGF1, COL11A1, LAMA2, COL5A3, VEGFA, PIK3R2)	H19 was validated to sponge miR-29b-3p, while HMGB1 mRNA was validated to be a target gene of miR-29b-3 (10.1111/jcmm.15844)
hsa-miR-199a-5p	MIMAT0000231	1.64945	3.37e-06	0.287977	0.422675	-1.36147	0.000342	Extracellular matrix organization (CD44, LTBP1, ACTN1, MMP2, TGFB1, COL1A1, FN1, COL5A1, THBS1, ADAM10, COL6A1, APP, MMP3, DST, PLOD2, PRKCA, CTSB, LAMB2, PLEC)	Wnt signaling pathway (FZD6, NLK, FZD4); Amino sugar and nucleotide sugar metabolism (HK2, CHIA)	miR-199a-5p Is upregulated during fibrogenic response to tissue injury and mediates TGFbeta-induced lung fibroblast activation by targeting caveolin-1 ( 10.1371/journal.pgen.1003291)
hsa-miR-181a-5p	MIMAT0000256	1.60095	2.56e-07	0.423065	0.177614	-1.17789	0.000386	Signaling by EGFR, Signaling by FGFR (EGFR, CDKN1B, KRAS, PTEN, ADAM17, SPRY2, PIK3CB, MAPK3, SOS1, CREB1, PDPK1, PIK3R1, ADAM12, STAT3)	Sphingolipid metabolism (ASAH2)	NONE
hsa-miR-424-5p	MIMAT0001341	1.59888	8.81e-05	0.0939954	0.828125	-1.50489	0.000585	Insulin signaling pathway (HK1, BRAF, CALM3, PRKAA2, INSR, PDE3A, IRS2, PPP1CC, CALM1, MTOR, NRAS, FASN, FLOT1, FLOT2, HK1, AKT3, IRS4, PTPRF, GRB2)	Signaling pathways regulating pluripotency of stem cells (WNT7A, ACVR2B, PCGF5, FZD10, ACVR2A, FGF2, AKT3, WNT3A, FGFR1)	Long non-coding RNA NEAT1 promotes lipopolysaccharide-induced acute lung injury by regulating miR-424-5p/MAPK14 axis (10.1007/s13258-021-01103-1)
hsa-miR-33a-5p	MIMAT0000091	1.59092	0.000103	-0.424136	0.32279	-2.01506	5.47e-06	Fc epsilon receptor (FCERI) signaling (MAPK8 IRS2, PPARA, ADAMTS1, ADAMTS5, CASP1, CASP3, EPHB2, HMGB2, RAC1, S100A10, SERPINE2, TGFBR1	VEGF signaling pathway (PRKCB, NFAT5) and NOD-like receptor signaling pathway (MAPK8, TAB1, MAPK14, MAP3K7, CASP1, HSP90B1)	NONE
hsa-miR-3607-5p	MIMAT0017984	1.55963	0.000188	-0.276289	0.528219	-1.83592	4.67e-05	Regulation of autophagy (GABARAPL1) and Interleukin-6 signaling (STAT3)	Cytokine Signaling in Immune system and Activated TLR4 signalling (IL6ST NUP98, MAP2K2, UBE2V1, IRS2, NUP62,TMEM189-UBE2V1)	NONE
hsa-miR-221-5p	MIMAT0004568	1.53542	0.000401	0.213357	0.643723	-1.32207	0.00517	MHC class II antigen presentation (DNM2, AP1B1, KIF3B, SEC24A, KLC1, DYNC1LI2, KIF23, SEC31A, SEC24D, AP2M1, RACGAP1, AP1G1, KLC2, SEC24C, DYNC1H1, DCTN1, DYNLL2	Integrin cell-surface interaction (ITGB1, ITGB5, VWF, HSPG2, COL8A1, JAM3, COL4A3, BSG, COL4A1, COL13A1, COL5A2, ITGB3, PECAM1)	miR-221-5p-Mediated Downregulation of JNK2 Aggravates Acute Lung Injury (10.3389/fimmu.2021.700933)
hsa-miR-214-5p	MIMAT0004564	1.51771	3.6e-07	0.338428	0.263151	-1.17928	0.000233	Fcgamma receptor (FCGR) dependent phagocytosis (HSP90AB1, DOCK1, BAIAP2, MYO1C). Antigen Presentation: Folding, assembly and peptide loading of class I MHC (SEC31A, CALR). CASP8 activity is inhibited (RIPK1). KAK/STAT activation (CISH, IL6ST)	Regulation of actin dynamics for phagocytic cup formation (VAV3, NCKIPSD, HSP90AB1, DOCK1, BAIAP2, MYO1C). Response to elevated platelet cytosolic Ca2+ (IGF1, PRKCA, STX4, FN1, THBS1, FLNA)	NONE
hsa-miR-19b-3p	MIMAT0000074	1.50298	2.59e-05	0.438397	0.218574	-1.06458	0.00554	Signling by FGF, EGF and PDGF (CCNT2, SMAD4, SKIL, TGFBR2, TGIF1, UBE2D3, FGFR2, BAMBI, TRIM33, RNF111, CGN, PRKCZ, XPO1, PPM1A, ARHGEF18, UCHL5, PMEPA1, PARD, UBB, SP1, NCOR2, UBA52, GSK3B, ERBB4, FGF2, FGF7)	Signaling by EGFR, Signaling by ERBB2 (PI3K events in ERBB4 signaling), Signaling by FGFR, Signaling by PDGF - Prolonged ERK activation events (MAPK1, RAF1, RAP1A, FRS2, CRKL, KRAS, BRAF, CRK). Activation of AP1 transcription factors (ATF2, MAPK14, MAPK1, MAPK8, MAPK10) and MAPK signaling pathway (MAP3K1, NF1, PRKACB, MAPK1, MAP2K3, STK4, TGFB1, TGFBR2, TP53, MAP3K14, RAPGEF2, RRAS2, MAP4K3, TAB2…	NONE
hsa-miR-331-3p	MIMAT0000760	1.50008	6.58e-06	0.0434568	0.90425	-1.45662	4.08e-05	Oxidative Stress and Induced Senescence (KDM6B, AGO1, MAPK1, CDK6, AGO3, MINK1, CBX8, FOS, PHC3, CBX2, CBX6). Programmed cell death (BAX, ADD1, KPNB1, AKT1, BCL2L11, YWHAG, PLEC, YNLL2)	L13a-mediated translational silencing of Ceruloplasmin expression and induction of apoptosis (BAK1, CTNNB1, E2F1, PMAIP1, PSMC4, PSMD1, PSMD2, PSMD7, PSMD11, PSME1, SPTAN1, TNFRSF10B, PSMD6, PSME3, ACIN1)	Mir-331-3p Inhibits PRRSV-2 Replication and Lung Injury by Targeting PRRSV-2 ORF1b and Porcine TNF- α (10.3389/fimmu.2020.547144)
hsa-miR-664a-3p	MIMAT0005949	1.49038	6.28e-05	-0.463775	0.233435	-1.95415	1.04e-06	Regulation of HSF1-mediated heat shock response (HSPA1B, TPR, RPA2, HSPH1, NUP205, DNAJC7) and Cellular responses to stress (TNRC6C, TNRC6A, TNRC6B, HIF1A, PTGES3, RPA2, HSPH1, MDM2, SOD1, NUP205, DNAJC7, CXCL8)	Cellular response to stress (H1F0, HSPA1B, MAPK8). MAPK targets/ Nuclear events mediated by MAP kinases (CREB1, MAPK8, RPS6KA5, MEF2A)	NONE
hsa-miR-19a-3p	MIMAT0000073	1.46459	6.58e-06	0.332726	0.310927	-1.13186	0.00115	Fc epsilon receptor (FCERI) signaling (AKT1, CALM1, ERBB4, ITPR1, KIT, MAP3K1, MAPK1, PTEN, RAF1, FRS2, MALT1, TNRC6B, TNRC6A, FYN, GAB2, PIK3CB, TAB2, FGFR2, TNRC6C, GSK3B, MAPK8, MAPK10, CDKN1B, SOS1, CREB1, FOXO3, ITPR2, CDKN1A, KRAS, MDM2, FGF2, PPP3CA, FGF7, ERBB2, CALM2, PIK3R1, RICTOR, IRS1, IRS2, NRAS)	Signaling by SCF-KIT (AKT1, CHEK1, ERBB4, GRB10, KIT, MAPK1, PTEN, RAF1, SOCS1, FRS2, TNRC6B, TNRC6A, FYN, GAB2, PIK3CB, FGFR2, TNRC6C, GSK3B CDKN1B, SOS1, CREB1, FOXO3, CDKN1A, KRAS, MDM2, FGF2, FGF7, ERBB2, PIK3R1, RICTOR, IRS1, IRS2, NRAS)	miR-19a-3p inhibition alleviates sepsis-induced lung injury via enhancing USP13 expression 10.18388/abp.2020_5505
hsa-miR-21-5p	MIMAT0000076	1.44972	7.6e-05	0.191272	0.618058	-1.25845	0.00139	Response to cell stress (SKP2, E2F3, MAP2K3, RPS6KA3, VEGFA, CBX4, TNRC6B, SUZ12, AGO4, MAP2K4, UBE2D1, MAP2K7, ANAPC5, TNRC6A, AGO1, HSP90AB1, MAPK1, NUP93, ERF, HSPA8, SOD2, UBN1, NUP214, MDM2, IL6)	Toll Like Receptor 4 (TLR4) Cascade (ATF2, MEF2A, AP3K1, MAP2K3, RPS6KA3, TR4, PELI1, BIRC3, MAP2K4, UBE2D1, MAP2K7, MAPK1, RPS27A, TBK1, IRAK4, CHUK)	Adipose-derived mesenchymal stem cell (ADMSC)-derived extracellular vesicles (EVs) upregulated miR-21-5p expression in cells by carrying miR-21-5p into lung cells, thereby promoting the binding of miR-21-5p and SKP2 mRNA, inhibiting the expression of SKP2, reducing the ubiquitination level of Nr2f2, increasing the expression of Nr2f2, promoting the binding of Nr2f2 and the C/EBPα promoter, upregu…
hsa-miR-193a-3p	MIMAT0000459	1.4236	0.000152	-0.0137215	0.973287	-1.43732	0.000407	Intrinsic Pathway for Apoptosis (BAK1, BAX, BMF, BCL2L11, BCL2L1, BCL2, DYNLL2)	Apoptosis (HMGB1, PTK2, BAK1, BAX, BMF, PSME3, BCL2L11, BCL2L1, BCL2, SPTAN1 DYNLL2, IL1RAP)	Overexpression of ZFAS1, possibly via targeting the expression of miR-193a-3p, could inhibit the apoptosis and ameliorate the inflammatory responses of ALI in sepsis (10.1186/s12890-021-01552-0)
hsa-miR-381-3p	MIMAT0000736	1.41112	5.08e-05	0.0826934	0.823709	-1.32843	0.000391	EPHB-mediated forward signaling (RAC1, ACTR3, ACTG1); Downstream signaling events of B Cell Receptor (CREB1, MDM2, NFKBIA, PRKCB, REL, AGO3, PDGFRA)	Regulation of Focal adhesion (ITGA3, PRKCB, RAC1, PPP1R12A, COL1A1, PDGFRA, COL1A2, ACTG1) and ECM-receptor interaction (ITGA3, CD44)	NONE
hsa-miR-27a-3p	MIMAT0000084	1.40433	0.000419	0.225376	0.587707	-1.17895	0.0065	MAPK signaling and Nfkappa B activation pathway (MAPK14, MKNK2, GRB2, KRAS, NF1, NRAS, MAP2K4, MAP3K14, MAP4K3, MAP2K3, CDC42, MAP4K4, FGFR1, FGF20, MKNK1, MAP3K4, MAPKAPK5, TGFB2, MAPK1, PDGFB, MAPK3, IKBKB, RELB, TGFB1, HSPB1, MAPK8, CACNG1, NFKB1, MAPK10, FGF1, PDGFRB, MAPKAPK3, FASLG, MAP2K2, NFKBIA)	FGF and Insulin receptor signalling cascade (PRKAA2, CAB39, PIK3CB, FGFR2, FGF10, FGFR1, FGF20, MAPK1, PPM1A, FGF9, MAPK3, TSC2, EEF2K, RHEB, RPS6KB1, GAB1, FGF1, FGF23, MAP2K2, SHC2 , FGF5, FGF7, PDPK1, PIK3R1, FGF18, SHC1, TSC1, FRS2, YWHAB, CRK, IRS1, PTPN11, PRKAG1, FGF3, EIF4EBP1, PIK3R4, MTOR, STRADA)	Mesenchymal Stem Cell-Derived Extracellular Vesicles Alleviate Acute Lung Injury Via Transfer of miR-27a-3p by decreasing NFKB and regulating M2 macrophage polarization (10.1097/CCM.0000000000004315)
hsa-miR-30b-5p	MIMAT0000420	1.36792	4.64e-05	0.17057	0.627849	-1.19735	0.000827	Regulation of IFNG signaling (JAK1, SOCS1, SOCS3, PIAS1, IFNGR2, PTPN1). MHC class II antigen presentation (AP2A1, KIF11, SEC24A, DCTN4, SEC23A, KIF3B, KIF3A, DYNC1LI2, ACTR1A, SEC31A, CLTC, OSBPL1A, SAR1B, AP1G1, DYNC1H1, HLA-DRA 0	TREM2/DAP12-mediated signal promotes proliferation, phagocytosis, and migration of macrophages/monocytes (GAB1, PDGFRB, PRKAR1A, TNRC6A, TNRC6C, AGO1, TNRC6B, TRIB3, PIK3CA, AGO2, AGO3, KRAS, VAV3, MDM2, RAC1, PIK3R1, CAMK4, ADCY9, RICTOR, CDK1, PTEN, IRS2, AKT1S1)	Silencing XIST mitigated lipopolysaccharide (LPS)-induced inflammatory injury in human lung fibroblast WI-38 cells through modulating miR-30b-5p/CCL16 axis and TLR4/NF-κB signaling pathway (10.1515/biol-2021-0005)
hsa-miR-455-3p	MIMAT0004784	1.34533	6.74e-06	-0.060341	0.851392	-1.40567	1.08e-05	Signaling by Wnt (MYC, AGO1, CUL3, XPO1, TNRC6B, TLE4, PFN1, PSMD9, CSNK1A1, RNF146, PSME3, TLE3, PSMC2, SMURF1)	Integrin cell surface interactions (COL3A1, COL8A1, ITGAX, ITGB1, THBS1, VCAM1, F11R, JAM2, TNC, COL4A2, COL6A1, HSPG2, COL6A3, FBN1)	NONE
hsa-miR-411-5p	MIMAT0003329	1.34231	0.000137	-0.00909619	0.981832	-1.35141	0.000432	Signaling by PDGF (PIK3CB, PDGFRA, COL4A2, FGF2, THBS2). Signaling by BMP (SMURF2, FSTL1)	Cytokine Signaling in Immune system (EIF4G2, GRB2, IFNAR1, KPNA2, KPNA5, MAP2K6, SKP1, PIK3CB, IFI30)	NONE
hsa-miR-30e-5p	MIMAT0000692	1.34132	2.98e-05	0.188431	0.568565	-1.15288	0.000723	Signaling by Beta-catenin and Wnt (PPP3CB, PSMB5, PSMD7, SOX4, XPO1, TNRC6A, TNKS2, PSMB1, CUL3, PSME4, CSNK2A2, GNB1, TNRC6C, NLK, AGO1, TNRC6B, DAAM1, XIAP, FZD3, WNT5B, CSNK1A1, PSMD14, USP34, BCL9, VPS26A, AGO2, PSMF1, MAP3K7, RAC1, MYC, USP8, PPP3CA, YWHAZ, BTRC, PYGO1, TLE1, AP2A1, CALM1, LGR4, PPP3R1)	Signaling by VEGF (HSP90AA1, ROCK2, CYFIP2, NCKAP1, NCK2, NRP1, MAPK1, VEGFA, PIK3CA, VAV3, RAC1, ITGAV, RASA1, VEGFC, RICTOR, CRK, CDK1, CALM1, NRAS)	NONE
hsa-miR-222-5p	MIMAT0004569	1.31768	0.0028	0.0987614	0.832793	-1.21892	0.0112	Graft-versus-host disease (HLA-B, HLA-C, HLA-E). Natural killer cell mediated cytotoxicity (HLA-B, MAPK1, SOS2, PRKCB, HLA-C, HLA-E)	Adaptive Immune System (HLA-B, KIF2A, TNRC6C, TNRC6A, PSMA2, KLC1, DCTN4, KIF23, FGF7, CALM3, YWHAZ, BTRC, PRKCB, HLA-C, HLA-E, DYNLL2). Interferon gamma signaling (HLA-B, CD44, STAT1, HLA-C, HLA-E)	NONE
hsa-miR-27b-3p	MIMAT0000419	1.28996	0.00222	0.142754	0.750807	-1.14721	0.0126	Cellular responses to stress (SP1, UBE2D1, BAG2 , NUP133, CDC27, TPR, MAP2K4, TNRC6C, HSP90AA1, GSK3B, SEH1L, ANAPC5, TNRC6A, HSP90AB1, SIRT1, CABIN1, MAPK1, TXN2, TNRC6B, HIF1A, E2F1, RBBP7, MAPK3, CDK6, DNAJC2, DNAJB6, EZH2, MAPK8, YWHAE, UBE2D3, MAPK10, MAPK14, VEGFA, NUP155, EPAS1, RPA2, HSPH1, CAT, CDKN1A, NUP153, AGO3, NUP214, EGLN3, KDM6B, TERF2, MDM2, EGLN1, MINK1, TP53, CAMK2D, RANBP2, B…	Interferon Signaling (ADAR, NUP133, CD44, TPR, IP6K2, NEDD4, EIF4G3, SEH1L, MAPK3, TYK2, KPNB1, EIF4G2, NUP155, IFIT3, IFIT2, EGR1, NUP153, NUP214, RSAD2, OASL, IRF4, PPM1B, HERC5, IFNAR1, CAMK2D, NCAM1, RANBP2, IFNAR2, JAK1, PRKCD, IFI27, STAT2, IFNB1, IFIT1, IFITM1, ISG15, KPNA5, NUP62)	NONE
hsa-miR-29a-3p	MIMAT0000086	1.2803	0.000479	0.263014	0.484161	-1.01728	0.0111	Degradation of the extracellular matrix (COL1A2, COL3A1, COL4A1, COL4A2, COL5A2, COL10A1, ELN, FBN1, LAMC2, MMP2, TIMP2, COL5A3, COL19A1, MMP11, COL1A1, COL7A1, NID1, COL5A1, LAMA5, LAMC1, FBN2, COL6A1, COL6A2, HSPG2, CTSK, MMP16, MMP14, COL6A3, ADAM9, BSG, COL4A5, COL15A1)	Hemostasis (ABL1, CALM3, CDC42, COL1A2, FGG, IGF1, ITGA6, CEACAM6, PIK3R1, SLC16A1, SPARC, VEGFA, KDM1A, LAMP2, EHD3, EHD2, VCL, HSPA5, ATP2B4, ATP1B3)	NONE
hsa-miR-30c-5p	MIMAT0000244	1.25553	0.000248	-0.174553	0.630267	-1.43008	0.000113	Signaling by TGF-beta Receptor Complex (MYC, SERPINE1, UBE2D3, XPO1, NCOR2, TGIF2, NEDD4L, UBE2D1, CCNT2, PPM1A, SMAD7, PMEPA1, USP15, SKIL, NCOR1, PARP1, SKI, TGFBR2, JUNB, SMAD2, PPP1CC, E2F4, PPP1CB)	MHC class II antigen presentation (KIF11, SEC24A, DCTN4, SEC23A, KIF3B, KIF3A, DYNC1LI2, ACTR1A, SEC31A, CLTC, OSBPL1A, SAR1B, AP1G1, AP2A1, DYNC1H1, HLA-DRA)	NONE
hsa-miR-26a-5p	MIMAT0000082	1.24728	8.83e-05	0.0853177	0.800493	-1.16196	0.000671	TGF-beta signaling pathway (INHBB, PPP2CA, ACVR1B, SMURF2, INHBA, SKP1, ZFYVE16, MYC, SMAD5, SP1, EP300, BAMBI, LTBP1, ID3, PPP2R1B, SMAD1, TGFBR2, BMPR2, RPS6KB1)	Signaling pathways regulating pluripotency of stem cells (PCGF6, GSK3B, DVL3, STAT3, INHBB, REST, ACVR1B, WNT5A, MAPK14, FZD6, SMARCAD1, INHBA, AXIN1, IGF1R, ZFHX3, FZD3, SETDB1, PIK3R3, MYC, SKIL, SMAD5, WNT3A, ID3, SMAD1, JAK1, BMPR2)	Long non-coding RNA OIP5-AS1 aggravates acute lung injury by promoting inflammation and cell apoptosis via regulating the miR-26a-5p/TLR4 axis (10.1186/s12890-021-01589-1). miR‑26a‑5p alleviates lipopolysaccharide‑induced acute lung injury by targeting the connective tissue growth factor (10.3892/mmr.2020.11643)
hsa-miR-3609	MIMAT0017986	1.24709	0.00134	0.107857	0.797601	-1.13924	0.00769	Sphingolipid signaling pathway (GNA12, PIK3R1, AKT3, MAPK1)	Cytokine Signaling in Immune system (ADAR, B2M, CRK, EIF4A2, IFNGR1, IRAK2, MAPK1, YWHAZ, TRIM31, NUPL2, NUP160, TRIM22, PIK3R1, JAK1)	NONE
hsa-miR-196b-5p	MIMAT0001080	1.19817	0.000464	-0.137879	0.706943	-1.33605	0.000329	Fc epsilon receptor (FCERI) signaling (CALM1, CALM3, CDKN1B, MAPK1, NFATC3, TNRC6A, AGO1, TNRC6B, TSC2, AGO2, CDKN1A, AGO3, RAF1, MAP3K7, MDM2, RAC1, BCL10, NRG2, RICTOR, YWHAB, JUN, PAK2, NRAS)	Regulation of actin cytoskeleton (MAPK1, RDX, ITGA3, VCL, RHOA, PFN2, CRKL, ITGB8, WASL, PIKFYVE, RAF1, RAC1, ITGB1, BRAF, PPP1CA, CFL1, PAK2, ACTG1, PPP1CC, NRAS)
hsa-miR-374b-5p	MIMAT0004955	1.1952	0.000172	-0.14715	0.66945	-1.34235	0.000113	p53 signaling pathway (CCND1, FAS, RRM2B, CD82, CDK6, CCNG1, STEAP3, CDK2, MDM2, THBS1, CCNG2, ATM, CDK1, PPM1D, PTEN, ZMAT3)	EGFR, NGF, PDGF, FGFR signaling (IRS2, TNRC6A, PHLPP2, AGO1, MAPK1, ARHGEF7, FGF9, PRKAR1A, GAB1, CBL, CDKN1B, KRAS, MDM2, ADAM10, ADCY3, PDPK1, FRS2, CDK1, PRKCE, PTEN, STAT3, THBS1, IRS2, PHLPP2)	NONE
hsa-miR-23c	MIMAT0018000	1.16209	0.00882	-0.430229	0.353054	-1.59232	0.00109	Antigen Presentation: Folding, assembly and peptide loading of class I MHC (SEC23A, SEC24A, SEC24C, HLA-C, HLA-A, HLA-B)	Signaling by NOTCH (TNRC6A, TNRC6C, TNRC6B, HIF1A, APH1A, AGO2, ADAM10, MAML1, NCSTN)	NONE
hsa-miR-199b-5p	MIMAT0000263	1.12407	0.000517	-0.121281	0.731281	-1.24535	0.000432	Cytokine-mediated signaling pathway (CD44, NEDD4, NUP93, CSF3, EIF4G1, KRAS, SLIT2, EIF4A1, AGPAT2, KPNA4, IRAK4, IRF9)	Inflammation induced extracellular matrix organization (CD44, LTBP1, ACTN1, MMP2, FN1, COL5A1, THBS1, ADAM10, COL6A1, APP, DST, PRKCA, CTSB, LAMB2, PLEC)	miR-199b-5p Regulates Immune-Mediated Allograft Rejection after Lung Transplantation Through the GSK3β and NF-κB Pathways (10.1007/s10753-018-0799-2)
hsa-miR-615-3p	MIMAT0003283	1.09621	0.000172	0.00559908	0.986467	-1.09061	0.000668	Cellular responses to stress (CDK6, HSPA1B, MOV10, UBE2C, CBX6, AGO1, GSK3B, TNRC6B, GSR, MAPKAPK3, AGO3, SP1)	apoptotic signaling pathway (MCL1, BAG6, PPIF, HIPK2, DNAJC10, DDIT4, SH3GLB1, TRIB3, TMEM109, FASTK)	NONE
hsa-miR-379-5p	MIMAT0000733	1.0258	0.000385	-0.0586643	0.851392	-1.08446	0.00058	Metabolism of Angiotensinogen to Angiotensins ANPEP, MME and Direct interaction with ADM, HMOX2 ( heme degradation) EDN1, IGF2, SERPINE1, AGO2	Hemostasis (CD44, HSPA5, SERPINA1, PTK2, SLC16A1, SERPINE1, ITGA5, IGF2, SIN3A). Negative regulation of apoptosis (CD44, CD59, EDN1, HSPA5, MDM4, PTK2, TMBIM6, TGFBR1, GPI, SERPINE1, BCL6, MCL1, ITGA5, CASP3, SIN3AZ)	NONE
hsa-miR-1913	MIMAT0007888	1.00615	0.00549	-0.393037	0.287917	-1.39919	0.000386	MHC class II antigen presentation (SEC23A, CLTC, KIF5A, SEC13, SEC24C, I118DYNLL2)	Apoptosis (E2F1, BMF, TRAF2, YWHAQ, BCL2L11, PTK2, PLEC, MAGED1, PSMD12, DYNLL2)	NONE

## Sheet: Sheet1
								CALM3	CALM3	COL3A1	COL4A1	COL4A2	COL4A5	COL5A1	COL5A2	COL6A3	GSK3B	MDM2	PDGFRA	PDGFRB	PIK3R1	PTEN	COL5A3	PHLPP2	TNRC6A	TNRC6B	SOS1	FOXO3	CDKN1A	AGO3	STAT5A	THBS1	COL6A1	COL6A2	AKT1	CAMK4	RICTOR	FRS2	NRAS
								COL3A1
								COL4A1
								COL4A2
								COL4A5
								COL5A1
								COL5A2
								COL6A3
								GSK3B			ADCY9	ADCY9	CDKN1B	EPS15	KRAS	NRAS	PRKCD	MAPK1	MAP2K1	PTEN	ADAM17	SPRY2	TNRC6B	PRKAR2B	AP2B1	PIK3CB	TNRC6C	TNRC6A	AGO1	ARHGEF7	MAPK3	SOS1	CREB1	AGO3	AGO4	STAM	PDPK1	CALM2	RPS27A	PIK3R1	EGFR	ADAM12	CAMK4	KIT	CALM3	RICTOR	ADCY1	FRS2	YWHAB
								MDM2			CDKN1B
								PDGFRA			EPS15
								PDGFRB			KRAS
								PIK3R1			NRAS
								PTEN			PRKCD		Cellular responses to stress
								COL5A3			MAPK1		SP1	Cellular responses to stress	SP1	UBE2D1	BAG2	NUP133	CDC27	TPR	MAP2K4	TNRC6C	HSP90AA1	GSK3B	SEH1L	ANAPC5	TNRC6A	HSP90AB1	SIRT1	CABIN1	MAPK1	TXN2	TNRC6B	HIF1A	E2F1	RBBP7	MAPK3	CDK6	DNAJC2	DNAJB6	EZH2	MAPK8	YWHAE	UBE2D3	MAPK10	MAPK14	VEGFA	NUP155	EPAS1
								PHLPP2			MAP2K1		UBE2D1
								TNRC6A			PTEN		BAG2
								TNRC6B			ADAM17		NUP133
								SOS1			SPRY2		CDC27
								FOXO3			TNRC6B		TPR
								CDKN1A			PRKAR2B		MAP2K4
								AGO3			AP2B1		TNRC6C
								STAT5A			PIK3CB		HSP90AA1
								THBS1			TNRC6C		GSK3B
								COL6A1			TNRC6A		SEH1L
								COL6A2			AGO1		ANAPC5
								AKT1			ARHGEF7		TNRC6A
								CAMK4			MAPK3		HSP90AB1
								RICTOR			SOS1		SIRT1
								FRS2			CREB1		CABIN1
								NRAS			AGO3		MAPK1
											AGO4		TXN2
											STAM		TNRC6B
											PDPK1		HIF1A
											CALM2		E2F1
											RPS27A		RBBP7
											PIK3R1		MAPK3
											EGFR		CDK6
											ADAM12		DNAJC2
											CAMK4		DNAJB6
											KIT		EZH2
											CALM3		MAPK8
											RICTOR		YWHAE
											ADCY1		UBE2D3
											FRS2		MAPK10
											YWHAB		MAPK14
											PRKCE		VEGFA
											GRB2		NUP155
											IRS2		EPAS1
											CALM1		RPA2
											CHUK		HSPH1
													CAT
													CDKN1A
													NUP153
													AGO3
													NUP214
													EGLN3
													KDM6B
													TERF2
													MDM2
													EGLN1
													MINK1
													TP53
													CAMK2D
													RANBP2
													BAG4
													VCP
													PRDX3
													HIF1AN
													BMI1
													CBX2
													RPS6KA3
													MAP3K5
													AKT1S1
													NUP62
													HSBP1
[truncated: 27 more columns]

## Sheet: Sheet4
		Signaling by VEGF		Signaling by VEGF	HSP90AA1	ROCK2	CYFIP2	NCKAP1	NCK2	NRP1	MAPK1	VEGFA	PIK3CA	VAV3	RAC1	ITGAV	RASA1	VEGFC	RICTOR	CRK	CDK1	CALM1	NRAS
		HSP90AA1
		ROCK2
		CYFIP2		Hemostasis	Hemostasis	ABL1	CALM3	CDC42	COL1A2	FGG	IGF1	ITGA6	CEACAM6	PIK3R1	SLC16A1	SPARC	VEGFA	KDM1A	LAMP2	EHD3	EHD2	VCL	HSPA5	ATP2B4	ATP1B3
		NCKAP1		ABL1
		NCK2		CALM3
		NRP1		CDC42	Degradation of the extracellular matrix	Degradation of the extracellular matrix	COL1A2	COL3A1	COL4A1	COL4A2	COL5A2	COL10A1	ELN	FBN1	LAMC2	MMP2	TIMP2	COL5A3	COL19A1	MMP11	COL1A1	COL7A1	NID1	COL5A1	LAMA5	LAMC1	FBN2	COL6A1	COL6A2	HSPG2	CTSK	MMP16	MMP14	COL6A3	ADAM9	BSG	COL4A5	COL15A1
		MAPK1		COL1A2	COL1A2
		VEGFA		FGG	COL3A1	Signaling by TGF-beta Receptor Complex	Signaling by TGF-beta Receptor Complex	MYC	SERPINE1	UBE2D3	XPO1	NCOR2	TGIF2	NEDD4L	UBE2D1	CCNT2	PPM1A	SMAD7	PMEPA1	USP15	SKIL	NCOR1	PARP1	SKI	TGFBR2	JUNB	SMAD2	PPP1CC	E2F4	PPP1CB
		PIK3CA		IGF1	COL4A1	MYC
		VAV3		ITGA6	COL4A2	SERPINE1	PCGF6 (Homo sapiens)	Disable
		RAC1		CEACAM6	COL5A2	UBE2D3		GSK3B (Homo sapiens)	Disable
		ITGAV		PIK3R1	COL10A1	XPO1		DVL3 (Homo sapiens)	Disable
		RASA1		SLC16A1	ELN	NCOR2		STAT3 (Homo sapiens)	Disable
		VEGFC		SPARC	FBN1	TGIF2		NRAS (Homo sapiens)	Disable
		RICTOR		VEGFA	LAMC2	NEDD4L		INHBB (Homo sapiens)	Disable
		CRK		KDM1A	MMP2	UBE2D1		REST (Homo sapiens)	Disable
		CDK1		LAMP2	TIMP2	CCNT2		ACVR1B (Homo sapiens)	Disable
		CALM1		EHD3	COL5A3	PPM1A		WNT5A (Homo sapiens)	Disable
		NRAS		EHD2	COL19A1	SMAD7		MAPK14 (Homo sapiens)	Disable
				VCL	MMP11	PMEPA1		FZD6 (Homo sapiens)	Disable
				HSPA5	COL1A1	USP15		SMARCAD1 (Homo sapiens)	Disable
				ATP2B4	COL7A1	SKIL		INHBA (Homo sapiens)	Disable
				ATP1B3	NID1	NCOR1		AXIN1 (Homo sapiens)	Disable
					COL5A1	PARP1		IGF1R (Homo sapiens)	Disable
					LAMA5	SKI		ZFHX3 (Homo sapiens)	Disable
					LAMC1	TGFBR2		FZD3 (Homo sapiens)	Disable
					FBN2	JUNB		SETDB1 (Homo sapiens)	Disable
					COL6A1	SMAD2		PIK3R3 (Homo sapiens)	Disable
					COL6A2	PPP1CC		MYC (Homo sapiens)	Disable
					HSPG2	E2F4		SKIL (Homo sapiens)	Disable
					CTSK	PPP1CB		SMAD5 (Homo sapiens)	Disable
					MMP16			WNT3A (Homo sapiens)	Disable
					MMP14			ID3 (Homo sapiens)	Disable
					COL6A3			SMAD1 (Homo sapiens)	Disable
					ADAM9			JAK1 (Homo sapiens)	Disable
					BSG			BMPR2 (Homo sapiens)
					COL4A5
					COL15A1

## Sheet: Sheet3
				MAPK14	MAPK14	MKNK2	GRB2	KRAS	NF1	NRAS	MAP2K4	TGFBR1	TP53	RPS6KA5	NLK	GNG12	MAP3K14	CACNG3	MAP4K3	MAP2K3	RASGRF1	FGFR2	FGF10	CDC42	MAP4K4	RPS6KA2	PRKACA	CACNG4	FGFR1	FGF20	MKNK1	MEF2C	MECOM	MAP3K4	MAPKAPK5	TGFB2	MAPK1	PLA2G3	PDGFB	PPM1A	STK4	CDC25B	FGF9	MAPK3	IKBKB	RELB	TGFB1	HSPB1	MAPK8
				MKNK2
				GRB2
				KRAS
				NF1				Insulin receptor signalling cascade	Insulin receptor signalling cascade	GRB2	KRAS	NRAS	PRKAA2	CAB39	PIK3CB	FGFR2	FGF10	FGFR1	FGF20	MAPK1	PPM1A	FGF9	MAPK3	TSC2	EEF2K	RHEB	RPS6KB1	GAB1	FGF1	FGF23	MAP2K2	SHC2	PRKAA1	FGF5	FGF7	PDPK1	PIK3R1	FGF18	SHC1	TSC1	FRS2	YWHAB	CRK	IRS1	PTPN11	PRKAG1	FGF3	EIF4EBP1	PIK3R4
				NRAS				GRB2
				MAP2K4				KRAS
				TGFBR1				NRAS
				TP53				PRKAA2
				RPS6KA5				CAB39
				NLK				PIK3CB		Signaling by Wnt	Signaling by Wnt	MYC	AGO1	CUL3	XPO1	TNRC6B	TLE4	PFN1	PSMD9	CSNK1A1	RNF146	PSME3	TLE3	PSMC2	SMURF1
				GNG12				FGFR2		MYC
				MAP3K14				FGF10		AGO1
				CACNG3				FGFR1		CUL3
				MAP4K3				FGF20		XPO1		Integrin cell surface interactions	Integrin cell surface interactions	COL3A1	COL8A1	ITGAX	ITGB1	THBS1	VCAM1	F11R	JAM2	TNC	COL4A2	COL6A1	HSPG2	COL6A3	FBN1
				MAP2K3				MAPK1		TNRC6B		COL3A1
				RASGRF1				PPM1A		TLE4		COL8A1
				FGFR2				FGF9		PFN1		ITGAX
				FGF10				MAPK3		PSMD9		ITGB1
				CDC42				TSC2		CSNK1A1		THBS1
				MAP4K4				EEF2K		RNF146		VCAM1	Signaling by Wnt	bmo	PPP3CB	PSMB5	PSMD7	SOX4	XPO1	TNRC6A	TNKS2	PSMB1	CUL3	PSME4	CSNK2A2	GNB1	TNRC6C	NLK	AGO1	TNRC6B	DAAM1	XIAP	FZD3	WNT5B	CSNK1A1	PSMD14	USP34	BCL9	VPS26A	AGO2	PSMF1	MAP3K7	RAC1	MYC	USP8	PPP3CA	CLTC	PSMC2	YWHAZ
				RPS6KA2				RHEB		PSME3		F11R	PPP3CB
				PRKACA				RPS6KB1		TLE3		JAM2	PSMB5
				CACNG4				GAB1		PSMC2		TNC	PSMD7
				FGFR1				FGF1		SMURF1		COL4A2	SOX4		Interferon Signaling	Interferon Signaling	ADAR	NUP133	CD44	TPR	IP6K2	NEDD4	EIF4G3	SEH1L	MAPK3	TYK2	KPNB1	EIF4G2	NUP155	IFIT3	IFIT2	EGR1	NUP153	NUP214	RSAD2	OASL	IRF4	PPM1B	HERC5	IFNAR1	CAMK2D	NCAM1	RANBP2	IFNAR2	JAK1	PRKCD	IFI27	STAT2	IFNB1
				FGF20				FGF23				COL6A1	XPO1		ADAR
				MKNK1				MAP2K2				HSPG2	TNRC6A		NUP133
				MEF2C				SHC2				COL6A3	TNKS2		CD44
				MECOM				PRKAA1				FBN1	PSMB1		TPR
				MAP3K4				FGF5					CUL3		IP6K2																			Fc epsilon receptor (FCERI) signaling	Fc epsilon receptor (FCERI) signaling	CALM1	CALM3	CDKN1B	MAPK1	NFATC3	TNRC6A	AGO1	TNRC6B	TSC2	AGO2	CDKN1A	AGO3	RAF1	MAP3K7
				MAPKAPK5				FGF7					PSME4		NEDD4																			CALM1
				TGFB2				PDPK1					CSNK2A2		EIF4G3																			CALM3
				MAPK1				PIK3R1					GNB1		SEH1L																			CDKN1B		Regulation of actin cytoskeleton	Regulation of actin cytoskeleton	MAPK1	RDX	ITGA3	VCL	RHOA	PFN2	CRKL	ITGB8	WASL	PIKFYVE	RAF1	RAC1
				PLA2G3				FGF18					TNRC6C		MAPK3																			MAPK1		MAPK1
				PDGFB				SHC1					NLK		TYK2																			NFATC3		RDX
				PPM1A				TSC1					AGO1		KPNB1																			TNRC6A		ITGA3
				STK4				FRS2					TNRC6B		EIF4G2																			AGO1		VCL
				CDC25B				YWHAB					DAAM1		NUP155																			TNRC6B		RHOA
				FGF9				CRK					XIAP		IFIT3																			TSC2		PFN2
				MAPK3				IRS1					FZD3		IFIT2																			AGO2		CRKL
				IKBKB				PTPN11					WNT5B		EGR1																			CDKN1A		ITGB8
				RELB				PRKAG1					CSNK1A1		NUP153																			AGO3		WASL
				TGFB1				FGF3					PSMD14		NUP214																			RAF1		PIKFYVE
				HSPB1				EIF4EBP1					USP34		RSAD2																			MAP3K7		RAF1
				MAPK8				PIK3R4					BCL9		OASL																			MDM2		RAC1
				CACNG1				MTOR					VPS26A		IRF4																			RAC1		ITGB1
				NFKB1				STRADA					AGO2		PPM1B																			BCL10		BRAF
				MAPK10									PSMF1		HERC5																			NRG2		PPP1CA
				RAPGEF2									MAP3K7		IFNAR1																			RICTOR		CFL1
				DUSP16									RAC1		CAMK2D																			YWHAB		PAK2
				FGF1									MYC		NCAM1																			JUN		ACTG1
				PDGFRB									USP8		RANBP2																			PAK2		PPP1CC
				MAPKAPK3									PPP3CA		IFNAR2																			NRAS		NRAS
				ATF2									CLTC		JAK1
				AKT3									PSMC2		PRKCD
				FASLG									YWHAZ		IFI27
				STMN1									BTRC		STAT2
				RPS6KA1									PYGO1		IFNB1
				FGF23									TLE1		IFIT1
				MAP2K2									AP2A1		IFITM1
				PLA2G5									CALM1		ISG15
				FLNC									LGR4		KPNA5
													PPP3R1		NUP62
[truncated: 17 more columns]
