# Supplementary material for: Acute respiratory distress vs healthy lung environments differently affect mesenchymal stromal cell extracellular vesicle miRNAs
Source: Cytotherapy. Author manuscript; Available in PMC 2026 May 18. (PMC13181138; doi:10.1016/j.jcyt.2025.01.006)
Supplement: 7 [file NIHMS2170204-supplement-7.xlsx]

## Sheet: Sheet1
Supplemental Table 1: SAM Output - MiRs deemed Present in Exosomes from Unistimulated - Control MSCs (N=770) - Top 48 (Score ≥20) used for prediction of functional enrichment (highlighted in gray)
Gene ID	Score(d)	Numerator(r)	Denominator(s+s0)	q-value(%)	Input miRNet
miR-6126	32.661	19.3944	0.593808	0	hsa-miR-6126
miR-2861	30.3514	15.5126	0.5111	0	hsa-miR-2861
miR-6803-5p	26.1875	13.7917	0.526653	0	hsa-miR-6803-5p
miR-1237-5p	25.2039	13.5815	0.538866	0	hsa-miR-1237-5p
miR-21-5p	24.9465	14.2965	0.573086	0	hsa-miR-21-5p
miR-3197	24.6666	17.0328	0.690519	0	hsa-miR-3197
miR-1207-5p	24.6334	13.2011	0.535904	0	hsa-miR-1207-5p
miR-4417	24.4282	15.9732	0.653884	0	hsa-miR-4417
miR-125b-5p	24.3575	13.0857	0.537236	0	hsa-miR-125b-5p
miR-6131	24.3443	15.7363	0.646407	0	hsa-miR-6131
miR-149-3p	24.2119	14.2777	0.589695	0	hsa-miR-149-3p
miR-23a-3p	23.6568	12.4747	0.527319	0	hsa-miR-23a-3p
miR-6845-5p	23.6248	12.6835	0.536871	0	hsa-miR-6845-5p
miR-1273d	23.5754	14.1878	0.601807	0	hsa-miR-1273d
miR-145-5p	23.4969	12.6115	0.536729	0	hsa-miR-145-5p
miR-6727-5p	23.4838	12.0188	0.511791	0	hsa-miR-6727-5p
miR-4486	23.4218	12.271	0.523913	0	hsa-miR-4486
miR-6756-5p	23.1879	13.2392	0.570951	0	hsa-miR-6756-5p
miR-100-5p	22.869	11.8862	0.519752	0	hsa-miR-100-5p
miR-1273h-5p	22.8092	13.0721	0.573107	0	hsa-miR-1273h-5p
miR-6821-5p	22.645	12.3584	0.545744	0	hsa-miR-6821-5p
miR-3141	22.6004	11.6738	0.516529	0	hsa-miR-3141
miR-23b-3p	22.5952	11.9163	0.527381	0	hsa-miR-23b-3p
miR-4763-3p	22.4704	11.4685	0.510385	0	hsa-miR-4763-3p
miR-4478	22.4503	11.6301	0.518038	0	hsa-miR-4478
miR-7108-5p	22.2965	11.3791	0.510355	0	hsa-miR-7108-5p
miR-22-3p	22.161	12.9046	0.582313	0	hsa-miR-22-3p
miR-4459	21.9924	11.7527	0.534398	0	hsa-miR-4459
miR-199a-3p	21.3801	11.7988	0.551856	0	hsa-miR-199a-3p
miR-99a-5p	21.3668	11.1256	0.520696	0	hsa-miR-99a-5p
miR-7107-5p	21.2275	11.2599	0.530441	0	hsa-miR-7107-5p
miR-6799-5p	21.1977	10.7855	0.508804	0	hsa-miR-6799-5p
miR-6781-5p	21.1562	11.2777	0.533069	0	hsa-miR-6781-5p
let-7a-5p	20.8255	11.1764	0.53667	0	hsa-let-7a-5p
miR-29a-3p	20.7562	12.6785	0.610831	0	hsa-miR-29a-3p
miR-222-3p	20.7348	13.1679	0.635065	0	hsa-miR-222-3p
miR-27a-3p	20.7297	12.8603	0.62038	0	hsa-miR-27a-3p
miR-5585-3p	20.6682	11.9365	0.57753	0	hsa-miR-5585-3p
miR-26a-5p	20.6173	10.8291	0.525243	0	hsa-miR-26a-5p
miR-6124	20.4324	10.819	0.529501	0	hsa-miR-6124
miR-574-5p	20.2736	11.1573	0.550335	0	hsa-miR-574-5p
miR-4463	20.2406	10.7142	0.529342	0	hsa-miR-4463
miR-6778-5p	20.1962	11.0323	0.546255	0	hsa-miR-6778-5p
miR-138-5p	20.1555	11.0394	0.54771	0	hsa-miR-138-5p
let-7c-5p	20.0881	10.538	0.524587	0	hsa-let-7c-5p
let-7b-5p	20.0703	10.5447	0.525391	0	hsa-let-7b-5p
miR-221-3p	20.0396	12.9576	0.646596	0	hsa-miR-221-3p
miR-143-3p	20.0285	11.9306	0.595682	0	hsa-miR-143-3p
miR-4632-5p	19.9237	11.4009	0.572228	0
miR-6780b-5p	19.8918	14.8015	0.744098	0
miR-6771-5p	19.8573	10.6186	0.534745	0
miR-4695-5p	19.7391	10.2324	0.518381	0
miR-7150	19.6893	10.3658	0.526468	0
miR-4505	19.6603	10.7717	0.547892	0
miR-1915-3p	19.6599	11.2599	0.572732	0
miR-3648	19.5811	13.0063	0.664228	0
miR-4734	19.5491	10.4589	0.535006	0
miR-24-3p	19.4887	12.1369	0.622764	0
miR-199a-5p	19.4802	11.0463	0.567054	0
miR-5739	19.3685	10.2169	0.527503	0
miR-376c-3p	19.3543	10.2487	0.52953	0
miR-125a-5p	19.2807	10.8186	0.561111	0
miR-211-3p	19.1897	9.63049	0.501857	0
let-7i-5p	19.0564	11.4855	0.602712	0
miR-6085	19.0416	10.3526	0.543682	0
let-7f-5p	18.9557	9.88695	0.521582	0
miR-1225-5p	18.9224	10.053	0.531277	0
miR-1273e	18.893	10.7186	0.56733	0
miR-4430	18.8752	9.93035	0.526106	0
miR-6741-5p	18.7463	12.0357	0.642032	0
miR-6086	18.7193	9.67371	0.516777	0
miR-6165	18.5896	9.65676	0.519471	0
miR-6738-5p	18.506	11.1957	0.604978	0
miR-193b-3p	18.4892	10.3173	0.558018	0
miR-29b-3p	18.4888	10.8527	0.586991	0
miR-4688	18.4773	11.3659	0.615131	0
miR-3940-5p	18.4175	9.99492	0.542685	0
miR-6775-5p	18.3807	9.81084	0.533759	0
miR-1273g-5p	18.378	10.4328	0.567679	0
miR-8069	18.3168	9.80768	0.535447	0
miR-6088	18.2538	9.65455	0.528907	0
miR-3687	18.1861	14.1456	0.777829	0
miR-4530	18.1447	9.88824	0.544966	0
miR-5196-5p	18.1074	9.76686	0.539386	0
miR-31-5p	18.0779	11.4769	0.634858	0
miR-4690-5p	18.0567	9.00543	0.498732	0
miR-4442	17.929	9.22462	0.514507	0
miR-16-5p	17.8385	11.2241	0.629208	0
miR-4449	17.8348	10.3409	0.579819	0
miR-6726-5p	17.791	8.84738	0.497295	0
miR-4271	17.7572	11.5763	0.65192	0
miR-191-5p	17.754	9.09046	0.512022	0
miR-7851-3p	17.7477	9.69607	0.546328	0
miR-4534	17.678	9.53665	0.539465	0
miR-27b-3p	17.5454	11.2497	0.641175	0
miR-181a-5p	17.5248	9.56732	0.545929	0
miR-3135a	17.4956	9.07612	0.518766	0
miR-19b-3p	17.4804	9.64278	0.551634	0
miR-15b-5p	17.4396	8.86463	0.508306	0
miR-6794-5p	17.4389	9.08337	0.520869	0
miR-504-3p	17.4005	8.9499	0.514346	0
miR-376a-3p	17.3964	9.28492	0.533728	0
let-7d-5p	17.3873	8.68246	0.499357	0
miR-1254	17.3769	10.0505	0.578383	0
miR-365a-3p	17.3688	9.00064	0.518209	0
miR-204-3p	17.3344	8.75497	0.505064	0
miR-574-3p	17.3058	8.84657	0.511191	0
miR-34a-5p	17.2848	9.14661	0.529171	0
miR-186-5p	17.2683	8.50913	0.49276	0
miR-6894-5p	17.2251	9.55791	0.554882	0
miR-7111-5p	17.1799	9.92138	0.577498	0
miR-6877-5p	17.1227	8.82104	0.515165	0
let-7g-5p	17.1168	9.31418	0.544155	0
miR-5001-5p	17.076	8.6611	0.50721	0
miR-4253	17.0653	8.58286	0.502942	0
miR-152-3p	17.0167	8.71434	0.512105	0
miR-210-3p	16.9993	8.22643	0.483926	0
miR-6127	16.9672	8.87024	0.522788	0
miR-1914-3p	16.9435	9.26874	0.547037	0
miR-4655-5p	16.9339	8.76456	0.517574	0
miR-6746-5p	16.9053	9.77149	0.578013	0
miR-1273c	16.8903	9.94849	0.589007	0
miR-1285-5p	16.8775	8.78607	0.520579	0
miR-4728-5p	16.8604	8.87024	0.526099	0
miR-4270	16.8061	8.85159	0.526689	0
miR-4419b	16.7336	8.52962	0.50973	0
miR-15a-5p	16.7328	10.1108	0.604255	0
miR-1290	16.7027	9.94217	0.595244	0
miR-130a-3p	16.6009	9.68069	0.583144	0
miR-30c-5p	16.5922	9.22881	0.556215	0
miR-3126-5p	16.571	8.49083	0.512392	0
miR-6797-5p	16.514	9.16099	0.55474	0
miR-3663-5p	16.4276	9.66404	0.58828	0
miR-4496	16.4211	9.57176	0.582896	0
miR-6880-5p	16.4075	8.7218	0.531575	0
miR-1910-3p	16.3991	8.91578	0.543676	0
miR-6722-3p	16.3386	8.09941	0.495724	0
miR-19a-3p	16.3095	7.99524	0.49022	0
miR-99b-5p	16.282	8.43245	0.517899	0
miR-26b-5p	16.2393	8.65805	0.533156	0
miR-6798-5p	16.2272	8.83575	0.544502	0
miR-193a-3p	16.2177	8.97088	0.553153	0
miR-6875-5p	16.1752	8.46166	0.523125	0
miR-4481	16.1704	8.20467	0.507388	0
miR-320a	16.1454	8.51453	0.527366	0
miR-103a-3p	16.1199	8.16869	0.506746	0
miR-320c	16.1175	8.07209	0.500826	0
miR-6808-5p	16.1013	7.87418	0.489041	0
miR-4726-5p	16.0679	8.33721	0.518872	0
miR-4646-5p	16.0519	8.40668	0.523717	0
miR-30b-5p	16.0384	8.5692	0.534291	0
miR-566	16.0252	9.35613	0.583838	0
miR-663b	16.0194	11.5042	0.718143	0
miR-30a-5p	16.0161	9.00561	0.562284	0
miR-6760-5p	16.0151	7.83666	0.48933	0
miR-4507	15.9515	8.40628	0.526991	0
miR-6511a-5p	15.9184	8.11074	0.509521	0
miR-1908-5p	15.8951	8.38154	0.527303	0
miR-21-3p	15.8824	9.08684	0.572132	0
miR-30d-5p	15.8718	8.95678	0.564322	0
miR-6754-5p	15.865	10.178	0.641541	0
miR-5684	15.8206	8.87092	0.560718	0
miR-4535	15.8056	8.20177	0.518914	0
miR-377-3p	15.7992	8.96234	0.567264	0
miR-320b	15.7889	8.26872	0.523704	0
miR-93-5p	15.7474	7.94532	0.504548	0
miR-6784-5p	15.7351	8.49037	0.539583	0
miR-1343-5p	15.7341	9.14019	0.580915	0
miR-8089	15.7237	8.5255	0.542208	0
miR-335-5p	15.7222	8.14861	0.518289	0
miR-6769a-5p	15.7173	7.72409	0.491439	0
miR-2467-3p	15.7084	8.45741	0.5384	0
miR-424-5p	15.6874	8.86402	0.565039	0
miR-106b-5p	15.6827	7.94275	0.506466	0
miR-4800-5p	15.6799	7.89022	0.503208	0
miR-4484	15.662	7.96778	0.508735	0
miR-197-5p	15.6345	8.61688	0.551147	0
miR-224-5p	15.5829	8.35772	0.53634	0
miR-3652	15.5815	8.07357	0.518152	0
miR-4429	15.5774	7.92116	0.508503	0
miR-494-3p	15.5467	7.57155	0.48702	0
miR-484	15.5466	8.18902	0.526739	0
miR-151a-3p	15.5386	7.16425	0.461062	0
miR-3929	15.5131	7.74361	0.499166	0
miR-17-5p	15.4917	7.77214	0.501698	0
miR-92a-3p	15.4459	8.51949	0.551569	0
miR-107	15.3956	7.65643	0.497314	0
miR-320d	15.384	7.59135	0.493456	0
miR-337-5p	15.3762	8.50047	0.552832	0
miR-5703	15.3613	8.048	0.523915	0
let-7e-5p	15.3483	8.01386	0.522134	0
miR-3180-3p	15.279	8.32682	0.544987	0
miR-150-3p	15.2638	7.15758	0.468925	0
miR-409-3p	15.2565	7.6061	0.498547	0
miR-6892-3p	15.255	7.50419	0.491915	0
miR-20a-5p	15.2437	7.15769	0.469551	0
miR-127-3p	15.2096	8.33484	0.547999	0
miR-4294	15.1564	7.58351	0.500351	0
miR-1202	15.1456	7.57464	0.500121	0
miR-193a-5p	15.1251	8.20171	0.542257	0
miR-4800-3p	15.1007	8.87007	0.587394	0
miR-25-3p	15.0958	8.10083	0.536627	0
miR-6829-5p	15.0849	7.78718	0.516223	0
miR-708-5p	15.0844	7.8756	0.522103	0
miR-6893-5p	15.0512	7.20053	0.478403	0
miR-30e-5p	15.0191	7.80383	0.519593	0
miR-564	15.0165	7.90148	0.526185	0
miR-320e	14.9619	7.13626	0.476963	0
miR-6851-5p	14.9372	7.61636	0.50989	0
miR-4487	14.863	7.54959	0.507947	0
miR-6836-5p	14.8613	7.59212	0.510864	0
miR-7846-3p	14.8605	7.2448	0.487519	0
miR-4436b-3p	14.8531	7.70385	0.518671	0
miR-6076	14.806	7.10065	0.47958	0
miR-6869-5p	14.7855	8.18792	0.553779	0
miR-4436a	14.7758	6.94089	0.469746	0
miR-136-5p	14.7665	8.35645	0.565904	0
miR-10a-5p	14.7635	6.68594	0.452869	0
miR-6775-3p	14.7539	7.07068	0.479242	0
miR-612	14.7469	9.96444	0.675698	0
miR-376b-3p	14.7341	7.11046	0.482585	0
miR-4419a	14.7069	7.37067	0.501172	0
miR-6807-5p	14.7063	7.77767	0.528867	0
miR-22-5p	14.6931	8.51541	0.57955	0
miR-549a	14.6774	7.3021	0.497505	0
miR-4499	14.6739	6.91711	0.471389	0
miR-140-5p	14.6565	8.10675	0.553116	0
miR-4656	14.6314	7.77377	0.531308	0
miR-361-5p	14.6104	7.06373	0.483473	0
miR-8085	14.5878	7.01282	0.480733	0
miR-6819-3p	14.577	7.00537	0.480578	0
miR-148b-3p	14.574	6.91872	0.474729	0
miR-299-5p	14.5708	6.80362	0.466935	0
miR-4446-3p	14.5675	7.40107	0.508053	0
miR-185-5p	14.559	6.81359	0.467998	0
miR-210-5p	14.5571	6.9988	0.480783	0
miR-28-5p	14.5462	6.87747	0.472803	0
miR-148a-3p	14.5162	6.83486	0.470843	0
miR-8078	14.5002	10.7474	0.74119	0
miR-495-3p	14.48	7.44221	0.513965	0
miR-6824-5p	14.4752	8.66508	0.598616	0
miR-195-5p	14.4693	6.59942	0.456098	0
miR-8071	14.4303	7.07665	0.490402	0
miR-6796-3p	14.3966	7.00137	0.486322	0
miR-4667-5p	14.3908	7.39476	0.513855	0
miR-6859-5p	14.3886	7.5977	0.528035	0
miR-365b-5p	14.3849	7.23137	0.502705	0
miR-342-3p	14.3746	6.72355	0.467738	0
miR-137	14.3707	7.43274	0.517214	0
miR-7845-5p	14.3658	8.93275	0.621805	0
miR-1228-3p	14.3625	7.07136	0.492349	0
miR-455-3p	14.3435	6.8598	0.478252	0
miR-939-5p	14.3326	7.09796	0.495232	0
miR-616-5p	14.3199	7.57004	0.528639	0
miR-1275	14.3113	7.51536	0.525135	0
miR-30e-3p	14.2728	6.38488	0.447345	0
miR-5088-5p	14.254	7.09184	0.497534	0
miR-616-3p	14.2306	7.38375	0.518866	0
miR-181b-5p	14.2241	7.4179	0.521503	0
miR-6765-5p	14.2198	6.45198	0.453731	0
miR-1304-3p	14.2173	7.05348	0.49612	0
miR-198	14.1979	8.6938	0.612331	0
miR-370-3p	14.1473	7.04119	0.497705	0
miR-3162-5p	14.144	9.39595	0.664308	0
miR-381-3p	14.1364	7.25179	0.512986	0
miR-34b-3p	14.1194	7.80712	0.552937	0
miR-328-3p	14.1029	6.13533	0.435041	0
miR-4722-5p	14.0758	6.60999	0.469601	0
miR-6887-5p	14.0487	7.1216	0.506922	0
miR-4327	14.0439	6.6731	0.475159	0
miR-92b-3p	14.0389	7.31129	0.520787	0
miR-4261	14.0264	7.10894	0.506824	0
miR-711	14.0134	6.98702	0.498596	0
miR-197-3p	14.0057	6.87311	0.490736	0
miR-92b-5p	13.9559	7.38082	0.528867	0
miR-4539	13.9378	7.24125	0.519542	0
miR-6800-5p	13.9219	7.86239	0.56475	0
miR-671-5p	13.9122	7.73891	0.556266	0
miR-4257	13.9046	6.89558	0.495922	0
miR-181c-5p	13.8946	6.78337	0.488201	0
miR-4743-5p	13.8852	6.77878	0.488203	0
miR-196b-5p	13.8724	6.89651	0.49714	0
miR-1909-3p	13.8714	6.70449	0.483334	0
miR-3934-5p	13.8619	6.86341	0.495128	0
miR-222-5p	13.843	8.91952	0.644336	0
miR-920	13.83	7.12227	0.514986	0
miR-765	13.8025	6.71349	0.486399	0
miR-4706	13.7983	6.87599	0.498323	0
miR-1234-3p	13.795	7.05071	0.511105	0
miR-296-3p	13.7766	6.76899	0.491338	0
miR-382-5p	13.7466	6.85237	0.498476	0
miR-324-3p	13.7453	6.62644	0.482088	0
miR-937-5p	13.7427	6.82765	0.496819	0
miR-4687-3p	13.7344	6.83146	0.4974	0
miR-425-5p	13.7264	6.72256	0.489755	0
miR-6132	13.7239	6.57746	0.479271	0
miR-6812-5p	13.6936	7.43143	0.542695	0
miR-20b-5p	13.6816	6.89845	0.504214	0
miR-187-5p	13.6702	6.56266	0.48007	0
miR-4753-5p	13.658	6.29	0.460535	0
miR-101-3p	13.6281	6.79828	0.498844	0
miR-6791-5p	13.6028	8.32635	0.612108	0
miR-3147	13.5982	6.17777	0.454308	0
miR-575	13.5967	6.87926	0.50595	0
miR-181d-5p	13.5943	6.99339	0.514435	0
miR-29c-3p	13.5789	7.64802	0.563227	0
miR-130b-3p	13.5743	7.17724	0.528739	0
miR-6870-5p	13.5722	7.2207	0.532022	0
miR-6776-5p	13.5374	6.91166	0.510561	0
miR-6747-5p	13.5164	6.72686	0.497682	0
miR-10b-5p	13.5065	6.86057	0.507945	0
miR-154-5p	13.4842	6.63165	0.491808	0
miR-1291	13.4666	8.21646	0.610135	0
miR-6809-5p	13.457	6.88003	0.511259	0
miR-543	13.453	6.18654	0.459862	0
miR-550a-5p	13.448	7.99406	0.594443	0
miR-329-3p	13.4455	6.61882	0.492271	0
miR-128-3p	13.4442	6.50134	0.483578	0
miR-30a-3p	13.434	6.01915	0.448053	0
miR-331-3p	13.4285	6.84719	0.509899	0
miR-143-5p	13.4073	5.9701	0.445287	0
miR-654-3p	13.4007	6.72416	0.501775	0
miR-6789-5p	13.3997	7.20267	0.537524	0
miR-1224-5p	13.3983	7.75198	0.578581	0
miR-4515	13.3718	6.51281	0.487055	0
miR-4758-5p	13.3579	6.55195	0.490493	0
miR-132-3p	13.3531	6.8559	0.513432	0
miR-625-5p	13.3406	6.09137	0.456605	0
miR-196a-5p	13.3252	6.94972	0.521546	0
miR-4745-3p	13.3204	6.82429	0.512319	0
miR-664b-3p	13.3094	6.54656	0.491874	0
miR-339-5p	13.3025	6.62151	0.497763	0
miR-4514	13.2945	6.38097	0.479971	0
miR-23a-5p	13.2857	6.95603	0.523572	0
miR-6837-5p	13.276	7.0314	0.529633	0
miR-650	13.263	7.01964	0.529264	0
miR-6716-5p	13.2607	6.8629	0.517538	0
miR-649	13.2596	6.28463	0.473968	0
miR-4428	13.2439	6.43202	0.485661	0
miR-4533	13.2234	6.89833	0.521677	0
miR-125b-1-3p	13.222	7.44811	0.56331	0
miR-6081	13.2108	7.45934	0.564638	0
miR-505-3p	13.1985	6.52298	0.494222	0
miR-4433b-5p	13.1891	6.7247	0.509867	0
miR-379-5p	13.1772	6.3535	0.482159	0
miR-5689	13.143	5.95049	0.45275	0
miR-3154	13.1285	6.48939	0.494296	0
miR-877-5p	13.0909	6.02018	0.459877	0
miR-493-3p	13.082	6.13033	0.468608	0
miR-128-1-5p	13.0309	7.5143	0.576651	0
miR-6801-3p	13.0185	6.57581	0.505112	0
miR-6890-5p	13.0152	5.7398	0.441009	0
miR-214-5p	12.9771	6.30216	0.485639	0
miR-493-5p	12.9676	6.63324	0.511524	0
miR-6819-5p	12.964	6.3839	0.492435	0
miR-766-3p	12.9325	6.6311	0.512749	0
miR-3176	12.8979	7.61758	0.590607	0
miR-134-5p	12.8945	6.48544	0.502961	0
miR-4644	12.8631	5.8695	0.456307	0
miR-6782-5p	12.8598	7.37355	0.573382	0
miR-4725-3p	12.8484	6.35804	0.494852	0
miR-5093	12.8464	6.56617	0.511127	0
miR-4725-5p	12.8267	6.22146	0.485039	0
miR-4444	12.8253	6.52283	0.50859	0
miR-6877-3p	12.8225	5.72856	0.446758	0
miR-4665-5p	12.8161	6.40753	0.49996	0
miR-146b-5p	12.8068	6.09012	0.475538	0
miR-4324	12.7884	6.76002	0.528606	0
miR-3185	12.7867	6.35767	0.497209	0
miR-6804-3p	12.7795	5.8396	0.456951	0
miR-4269	12.7533	6.18334	0.484842	0
miR-3155b	12.7476	5.83277	0.457556	0
miR-4274	12.7354	5.95127	0.467301	0
miR-7154-3p	12.7213	5.67363	0.445994	0
miR-6744-5p	12.7146	6.04072	0.4751	0
miR-7515	12.6966	5.74439	0.452435	0
miR-6802-5p	12.6964	7.25543	0.571453	0
miR-212-3p	12.6867	6.56421	0.517408	0
miR-6822-5p	12.6771	8.0052	0.631469	0
miR-7109-5p	12.6646	6.1483	0.48547	0
miR-4498	12.6495	6.17493	0.488158	0
miR-631	12.6408	6.05696	0.479159	0
miR-6895-5p	12.6392	6.1728	0.488387	0
miR-221-5p	12.6144	7.51363	0.595639	0
miR-4519	12.6086	6.04017	0.479052	0
miR-590-5p	12.6075	6.07914	0.482186	0
miR-1913	12.5935	6.64136	0.527365	0
miR-6830-5p	12.5901	5.75932	0.45745	0
miR-7106-5p	12.5886	6.61303	0.525321	0
miR-136-3p	12.581	6.20635	0.493313	0
miR-4306	12.5582	5.70777	0.454505	0
miR-149-5p	12.5563	5.63963	0.449149	0
miR-24-2-5p	12.5548	6.11309	0.486914	0
miR-3679-5p	12.5496	6.24685	0.497774	0
miR-654-5p	12.5467	5.66977	0.451895	0
miR-6885-5p	12.5464	6.23089	0.496629	0
miR-6768-5p	12.534	5.72815	0.457008	0
miR-760	12.5269	5.86314	0.468045	0
miR-345-5p	12.4776	5.54563	0.444448	0
miR-485-3p	12.476	6.10682	0.489486	0
miR-199b-5p	12.4556	6.09651	0.489458	0
miR-3175	12.4535	5.79831	0.465595	0
miR-487b-3p	12.4448	6.57681	0.52848	0
miR-5192	12.4433	5.59977	0.450023	0
miR-3158-5p	12.4393	6.01429	0.483492	0
miR-4538	12.4365	6.13382	0.493212	0
miR-3654	12.4012	5.76268	0.464688	0
miR-3607-5p	12.3993	6.60107	0.532376	0
miR-6772-5p	12.3827	5.79364	0.467883	0
miR-4299	12.3781	5.81363	0.469672	0
miR-885-3p	12.3697	6.39944	0.517349	0
miR-4292	12.3694	6.29687	0.50907	0
miR-503-5p	12.3663	5.64821	0.456743	0
miR-615-3p	12.3627	5.89433	0.476784	0
miR-1225-3p	12.3565	6.10206	0.493833	0
miR-548aw	12.3491	5.58756	0.452468	0
miR-106a-5p	12.3377	5.70488	0.462393	0
miR-6716-3p	12.3344	6.45833	0.523604	0
miR-6752-5p	12.3262	7.71965	0.626278	0
miR-6787-5p	12.3029	6.2606	0.508872	0
miR-1273a	12.2617	6.60143	0.53838	0
miR-3131	12.2509	5.74384	0.468851	0
miR-1538	12.2427	5.64622	0.461189	0
miR-432-5p	12.2293	5.86834	0.479858	0
miR-6827-5p	12.2048	5.88989	0.482589	0
miR-218-5p	12.1881	5.98017	0.490658	0
miR-6757-5p	12.1611	5.89156	0.484461	0
miR-374b-5p	12.1581	6.46345	0.531619	0
miR-4750-5p	12.1577	5.45507	0.448693	0
miR-4647	12.1567	7.55803	0.621716	0
miR-6862-3p	12.1494	5.68791	0.468163	0
miR-3140-3p	12.1354	5.74596	0.473489	0
miR-5006-5p	12.1324	5.66725	0.467118	0
miR-874-3p	12.124	5.71761	0.471594	0
miR-5189-5p	12.119	5.78623	0.477451	0
miR-17-3p	12.1124	5.63394	0.465137	0
miR-6865-5p	12.105	5.88821	0.486429	0
miR-3198	12.0967	5.66503	0.46831	0
miR-4707-3p	12.0766	5.3439	0.4425	0
miR-4722-3p	12.0544	5.53313	0.459013	0
miR-1236-5p	12.0401	6.80852	0.565489	0
miR-664a-5p	12.0393	6.01913	0.499958	0
miR-324-5p	12.0311	5.83662	0.48513	0
miR-323a-3p	12.0137	5.64654	0.47001	0
miR-664b-5p	12.0092	6.36175	0.529741	0
miR-6806-5p	11.9761	5.84047	0.487676	0
miR-424-3p	11.9623	5.61594	0.46947	0
miR-6886-5p	11.9436	5.19317	0.434807	0
miR-3140-5p	11.8997	6.21948	0.52266	0
miR-7-5p	11.8781	5.36812	0.451936	0
miR-3917	11.8566	5.65349	0.476822	0
miR-671-3p	11.8519	6.26393	0.528517	0
miR-744-5p	11.8447	5.45274	0.460354	0
miR-4649-5p	11.8432	5.11922	0.432249	0
miR-29a-5p	11.8416	6.07694	0.513186	0
miR-532-3p	11.8413	5.29072	0.446804	0
miR-2392	11.8384	6.15321	0.519768	0
miR-6825-3p	11.8382	5.8274	0.492252	0
miR-6810-5p	11.8316	5.34423	0.45169	0
miR-125a-3p	11.8243	5.6853	0.480814	0
miR-3180	11.8139	6.52156	0.552026	0
miR-652-3p	11.7954	5.35134	0.453682	0
miR-155-5p	11.7949	6.02803	0.51107	0
miR-4683	11.7866	6.48926	0.550563	0
miR-187-3p	11.7799	6.68422	0.567425	0
miR-4721	11.7787	5.47152	0.464527	0
miR-410-3p	11.7692	5.91619	0.502685	0
miR-4728-3p	11.7662	5.72681	0.486717	0
miR-561-3p	11.6948	6.7149	0.574176	0
miR-660-5p	11.6843	5.68476	0.486528	0
miR-34c-5p	11.674	5.95952	0.510496	0
miR-382-3p	11.6737	5.35507	0.458729	0
miR-6729-3p	11.6597	6.19755	0.531536	0
miR-6848-5p	11.6428	5.3299	0.457786	0
miR-6735-5p	11.6241	5.68817	0.489343	0
miR-6825-5p	11.6022	5.50614	0.474576	0
miR-4513	11.582	6.37502	0.550425	0
miR-877-3p	11.5674	5.56595	0.481175	0
miR-1307-5p	11.56	5.91496	0.511674	0
miR-1587	11.5423	5.47999	0.474774	0
miR-1247-3p	11.5277	5.77577	0.501032	0
miR-6769b-3p	11.5072	5.94714	0.516817	0
miR-3619-5p	11.5005	5.35543	0.465669	0
miR-299-3p	11.4876	5.66317	0.492981	0
miR-4769-5p	11.485	5.34339	0.46525	0
let-7a-2-3p	11.4709	5.98589	0.521834	0
miR-3978	11.4635	5.28888	0.461369	0
miR-4784	11.4421	5.29969	0.463177	0
miR-4685-5p	11.4368	5.52643	0.483217	0
miR-27a-5p	11.4334	6.66388	0.582844	0
miR-6840-3p	11.4299	5.10604	0.446726	0
miR-4468	11.4285	6.00029	0.525027	0
miR-431-5p	11.4244	5.45639	0.477607	0
miR-6133	11.4075	5.41125	0.474361	0
miR-1471	11.3987	5.19324	0.455601	0
miR-34a-3p	11.3905	5.42743	0.476486	0
miR-3129-3p	11.3816	5.42075	0.476272	0
miR-6779-5p	11.3776	5.66579	0.497976	0
miR-4676-3p	11.3704	5.30671	0.466714	0
miR-138-1-3p	11.3636	5.60425	0.493174	0
miR-3907	11.354	5.24883	0.46229	0
let-7d-3p	11.3473	5.47152	0.482188	0
miR-23c	11.3214	5.55707	0.490848	0
miR-2116-3p	11.3137	4.95316	0.437803	0
miR-3132	11.3065	5.28435	0.467374	0
miR-1304-5p	11.2474	5.99357	0.532887	0
miR-3130-3p	11.2459	5.44412	0.484098	0
miR-4762-5p	11.2425	5.57818	0.496169	0
miR-664a-3p	11.2398	5.27318	0.469152	0
miR-3689b-3p	11.2334	5.14092	0.457647	0
miR-1267	11.2318	5.65896	0.503836	0
miR-6816-3p	11.2304	5.13935	0.457629	0
miR-301a-3p	11.23	5.8588	0.52171	0
miR-378b	11.223	4.97395	0.443191	0
miR-409-5p	11.2177	5.31578	0.473873	0
miR-1185-5p	11.1911	5.30271	0.473832	0
miR-103a-2-5p	11.1717	5.54247	0.496118	0
miR-6780a-5p	11.1639	5.94138	0.532197	0
miR-369-5p	11.1303	5.31261	0.47731	0
miR-605-3p	11.1051	5.59217	0.503568	0
miR-486-5p	11.0946	5.44502	0.490782	0
miR-6747-3p	11.0537	5.98842	0.541757	0
miR-411-5p	11.0492	5.98004	0.541219	0
miR-154-3p	11.0422	5.21021	0.471844	0
miR-6810-3p	11.012	5.22086	0.474106	0
miR-7843-5p	11.0047	5.14165	0.467225	0
miR-1287-5p	11.0003	5.07158	0.461038	0
miR-4655-3p	10.9972	5.7183	0.519978	0
miR-640	10.996	5.82712	0.529929	0
miR-4265	10.9808	5.06386	0.461156	0
miR-6750-5p	10.9745	5.20688	0.474451	0
miR-5010-5p	10.9607	5.31378	0.484804	0
miR-3620-3p	10.9576	4.8109	0.439046	0
miR-4654	10.9512	5.09429	0.465181	0
miR-6511b-3p	10.9443	5.1425	0.469881	0
miR-4489	10.9277	5.01541	0.458965	0
miR-4769-3p	10.9218	4.98114	0.456072	0
miR-7114-3p	10.9153	5.93004	0.543279	0
miR-6742-5p	10.9121	5.75278	0.527193	0
miR-4476	10.8969	5.08009	0.466195	0
miR-4701-3p	10.8841	5.03954	0.46302	0
miR-3937	10.884	5.85716	0.538144	0
miR-5191	10.8612	5.97751	0.550354	0
miR-3928-3p	10.8514	5.43142	0.500529	0
miR-4690-3p	10.8422	4.885	0.450553	0
miR-1229-5p	10.8338	5.39992	0.498432	0
miR-6862-5p	10.8245	5.85412	0.540821	0
miR-4712-5p	10.8146	4.98509	0.460959	0
miR-7-1-3p	10.7984	5.04831	0.467507	0
miR-608	10.78	4.7873	0.444092	0
miR-145-3p	10.7699	5.36653	0.49829	0
miR-6849-5p	10.7691	5.90917	0.548715	0
miR-29b-1-5p	10.7585	5.81188	0.540215	0
miR-5090	10.7444	5.06622	0.471519	0
miR-532-5p	10.7423	4.98854	0.464384	0
miR-337-3p	10.7422	5.31713	0.494978	0
miR-6835-5p	10.7345	5.08355	0.473573	0
miR-4736	10.7044	6.60235	0.616789	0
miR-3153	10.6929	4.90352	0.458575	0
miR-376a-5p	10.6698	5.68979	0.533261	0
miR-6789-3p	10.6483	4.85552	0.455989	0
miR-4669	10.6476	4.96325	0.466138	0
miR-18a-5p	10.5995	5.46142	0.515253	0
miR-3187-5p	10.5992	4.9522	0.467223	0
miR-6813-3p	10.574	5.07287	0.479747	0
miR-6846-5p	10.5638	5.25107	0.49708	0
miR-6792-3p	10.561	4.93479	0.467267	0
miR-1296-5p	10.5592	4.90098	0.464142	0
miR-7155-5p	10.5564	5.16288	0.489075	0
miR-3605-5p	10.5518	5.17469	0.490408	0
miR-6881-5p	10.5423	5.06917	0.480843	0
miR-6856-5p	10.5337	5.07767	0.482043	0
miR-1306-5p	10.5334	4.93803	0.468796	0
miR-4732-5p	10.5308	4.90407	0.465688	0
miR-6769a-3p	10.5276	4.77782	0.453835	0
miR-492	10.5252	5.91403	0.56189	0
miR-6501-5p	10.4912	5.43249	0.517812	0
miR-6785-3p	10.4709	5.18863	0.495529	0
miR-33a-5p	10.4596	5.24799	0.501741	0
miR-505-5p	10.4539	5.12746	0.490482	0
miR-4786-5p	10.4435	4.96653	0.47556	0
miR-381-5p	10.4246	5.28982	0.507434	0
miR-193b-5p	10.4242	4.81793	0.462187	0
miR-500b-3p	10.4179	5.16898	0.496162	0
miR-4512	10.4	4.91128	0.472237	0
miR-106b-3p	10.3695	4.85141	0.467853	0
miR-3680-5p	10.3409	5.9368	0.574111	0
miR-6750-3p	10.3233	4.71759	0.456985	0
miR-1229-3p	10.3059	5.50779	0.534429	0
miR-1307-3p	10.2972	5.09145	0.49445	0
miR-4279	10.2879	5.51533	0.5361	0
miR-6501-3p	10.2692	6.22437	0.60612	0
miR-561-5p	10.2665	5.81105	0.566019	0
miR-6794-3p	10.2542	5.26104	0.513064	0
miR-1182	10.2541	4.85669	0.473633	0
miR-6069	10.2455	4.46397	0.435699	0
miR-6833-5p	10.2441	4.77655	0.466272	0
miR-6873-5p	10.2304	5.028	0.491478	0
miR-99b-3p	10.2217	4.80484	0.470061	0
miR-1180-5p	10.205	4.83321	0.473614	0
miR-345-3p	10.1945	4.74727	0.465671	0
miR-186-3p	10.1653	4.92094	0.484092	0
miR-127-5p	10.1612	4.74014	0.466494	0
miR-4672	10.1451	5.38524	0.530821	0
miR-224-3p	10.1435	5.15307	0.508017	0
miR-3179	10.1387	4.97527	0.490719	0
miR-7113-5p	10.1283	4.71243	0.465274	0
miR-6717-5p	10.1262	6.09973	0.60237	0
miR-3164	10.1159	5.07871	0.502053	0
miR-941	10.1149	4.95534	0.489904	0
miR-3177-3p	10.1063	4.71459	0.4665	0
miR-3191-3p	10.1012	4.88837	0.483938	0
miR-7152-3p	10.0925	4.76318	0.471952	0
miR-7111-3p	10.0924	4.55618	0.451448	0
miR-4689	10.092	4.92022	0.487536	0
miR-8052	10.0542	4.61521	0.459032	0
miR-936	10.0487	4.75076	0.472776	0
miR-766-5p	10.0332	4.93782	0.492149	0
miR-196b-3p	10.0313	5.05093	0.503517	0
miR-296-5p	10.0093	4.52171	0.451749	0
miR-572	10.0033	4.91272	0.491111	0
miR-758-3p	9.9827	4.70951	0.471768	0
miR-3182	9.96977	7.06907	0.70905	0
miR-27b-5p	9.96266	4.87199	0.489026	0
miR-362-3p	9.95683	5.08132	0.510335	0
miR-5572	9.95208	4.79781	0.482091	0
miR-4322	9.95053	4.76072	0.478439	0
miR-3064-5p	9.91318	5.20284	0.524841	0
miR-452-5p	9.89479	5.55623	0.561531	0
miR-4458	9.89264	4.66261	0.471321	0
miR-3125	9.88629	4.64567	0.469911	0
miR-1914-5p	9.88622	4.9517	0.500869	0
miR-4713-3p	9.88397	5.17486	0.523561	0
miR-377-5p	9.86927	4.59477	0.465563	0
miR-6503-3p	9.86768	4.45332	0.451303	0
miR-455-5p	9.84542	4.81211	0.488767	0
miR-487a-3p	9.81919	4.77929	0.48673	0
miR-7854-3p	9.80521	4.61373	0.470539	0
miR-3619-3p	9.80114	5.3021	0.540968	0
miR-1262	9.7969	5.31891	0.542918	0
miR-4304	9.79382	4.54401	0.463967	0
miR-3912-3p	9.77867	5.27438	0.539376	0
miR-6795-3p	9.76339	4.98631	0.510716	0
miR-550a-3-5p	9.76098	4.57639	0.468845	0
miR-5699-5p	9.7448	4.724	0.484771	0
miR-6728-5p	9.73626	4.56846	0.469222	0
miR-6848-3p	9.72366	4.58396	0.471423	0
miR-202-3p	9.71728	4.52367	0.465528	0
miR-4649-3p	9.71153	5.1099	0.526169	0
miR-6722-5p	9.70471	4.84482	0.499224	0
miR-551b-3p	9.69704	4.77166	0.492074	0
miR-4723-5p	9.65645	4.41694	0.457408	0
miR-3138	9.6546	4.79055	0.496194	0
miR-4747-5p	9.65406	4.68818	0.485618	0
miR-4461	9.6513	5.95963	0.617495	0
miR-3156-5p	9.60518	4.65142	0.484261	0
miR-6852-5p	9.58967	4.4613	0.465219	0
miR-3136-5p	9.58756	4.68584	0.488742	0
miR-658	9.55049	5.72431	0.599374	0
miR-6740-5p	9.5277	4.35825	0.457429	0
miR-4502	9.52313	4.47616	0.47003	0
miR-3609	9.49679	5.31521	0.559685	0
miR-6745	9.49544	4.33045	0.456056	0
miR-4314	9.46025	4.46777	0.472268	0
miR-6889-5p	9.45384	4.59885	0.486453	0
miR-4795-3p	9.44461	5.10626	0.540653	0
miR-548ak	9.442	4.83361	0.511927	0
miR-491-5p	9.41354	4.67148	0.496251	0
miR-1976	9.39323	4.57701	0.487267	0
miR-331-5p	9.38566	4.51873	0.48145	0
miR-670-3p	9.38162	4.99623	0.532555	0
miR-146a-5p	9.37265	4.90381	0.523204	0
miR-323b-3p	9.36938	4.3963	0.46922	0
miR-2115-3p	9.35449	4.86168	0.519716	0
miR-4751	9.34635	4.66142	0.498742	0
miR-4747-3p	9.29213	4.25393	0.457799	0
miR-4637	9.28165	4.50444	0.485306	0
miR-6734-5p	9.28103	4.65485	0.501545	0
miR-378g	9.28073	4.44897	0.479377	0
miR-6884-5p	9.27783	4.64088	0.500212	0
miR-4640-3p	9.27742	4.29006	0.46242	0
miR-100-3p	9.26345	4.51913	0.487846	0
miR-4795-5p	9.23032	5.28498	0.572568	0
miR-4524a-5p	9.20533	4.63241	0.503231	0
miR-3667-5p	9.15436	4.74774	0.518632	0
miR-1303	9.13752	4.36228	0.477403	0
miR-374c-5p	9.12841	4.83686	0.529869	0
miR-2278	9.10889	4.60639	0.505703	0
miR-326	9.10338	4.4334	0.487005	0
miR-2110	9.10253	4.47515	0.491638	0
miR-579-5p	9.1008	4.35869	0.478935	0
miR-873-3p	9.08444	4.64005	0.510769	0
miR-3157-3p	9.07789	4.45466	0.490715	0
miR-4309	9.07667	4.85482	0.534869	0
miR-181a-2-3p	9.06519	4.30257	0.474626	0
miR-4723-3p	9.05156	4.20772	0.464861	0
let-7f-1-3p	9.05052	4.37902	0.483841	0
miR-32-5p	9.04603	4.63026	0.511855	0
miR-1910-5p	9.04103	4.52047	0.499995	0
miR-1178-5p	9.03116	4.26435	0.472182	0
miR-3191-5p	9.02949	4.66857	0.517037	0
miR-6874-5p	9.02776	4.33448	0.480128	0
miR-593-5p	9.02084	4.31449	0.478281	0
miR-181a-3p	8.99326	4.3349	0.482016	0
miR-7705	8.98954	4.62025	0.513959	0
miR-3912-5p	8.98852	4.7269	0.525882	0
let-7g-3p	8.98608	4.28047	0.476344	0
miR-502-5p	8.98596	4.78713	0.532735	0
miR-3682-3p	8.98425	4.47067	0.497612	0
miR-3944-5p	8.97135	4.23338	0.471878	0
miR-4700-5p	8.96909	4.66044	0.519611	0
miR-1909-5p	8.96265	4.51716	0.503999	0
miR-6873-3p	8.95456	4.48213	0.500542	0
miR-6847-5p	8.94604	4.35324	0.486611	0
miR-217	8.93024	4.72409	0.528999	0
miR-4435	8.92608	4.69806	0.52633	0
miR-1271-5p	8.92365	4.57068	0.512198	0
miR-4738-3p	8.91747	4.13294	0.463466	0
miR-365a-5p	8.90765	4.48009	0.502948	0
miR-6872-3p	8.89511	4.46101	0.501512	0
miR-4701-5p	8.8917	3.93599	0.442659	0
miR-378i	8.8885	4.48284	0.504342	0
miR-411-3p	8.88149	4.53092	0.510154	0
miR-4726-3p	8.86717	4.25734	0.480124	0
miR-3613-5p	8.86443	4.66005	0.525702	0
miR-330-3p	8.85421	4.24954	0.479946	0
miR-6511a-3p	8.84886	4.41243	0.498644	0
miR-374b-3p	8.84196	4.80078	0.542955	0
miR-1249	8.83759	4.14534	0.469058	0
miR-33b-5p	8.83016	4.68039	0.530046	0
miR-2115-5p	8.82956	4.73664	0.536453	0
miR-485-5p	8.82546	4.35134	0.493045	0
miR-6734-3p	8.8243	4.20796	0.476861	0
miR-1299	8.82311	4.30341	0.487743	0
miR-5190	8.81728	4.21866	0.478454	0
miR-6075	8.81126	4.33453	0.491931	0
miR-5589-5p	8.80794	4.40555	0.500179	0
miR-4681	8.79667	4.56884	0.519383	0
miR-1539	8.79658	4.17494	0.474609	0
miR-301b	8.79615	4.42789	0.50339	0
miR-769-5p	8.7939	4.23581	0.481676	0
miR-4768-5p	8.78863	4.34597	0.494499	0
let-7e-3p	8.76783	4.32094	0.492817	0
miR-6821-3p	8.75894	4.22172	0.48199	0
miR-576-3p	8.74868	4.64948	0.531449	0
miR-130b-5p	8.73113	4.63326	0.53066	0
miR-6800-3p	8.71102	4.31641	0.495512	0
miR-6834-5p	8.71054	4.28452	0.491878	0
miR-2116-5p	8.70328	4.39001	0.504409	0
miR-6828-5p	8.68873	4.16404	0.479246	0
miR-1231	8.68038	4.51116	0.519696	0
miR-668-5p	8.67362	4.17117	0.480904	0
miR-1185-1-3p	8.6395	4.22828	0.489412	0
miR-4259	8.62397	4.69495	0.544407	0
miR-6864-5p	8.6219	4.49589	0.52145	0
miR-764	8.61943	4.5998	0.533655	0
miR-629-5p	8.60944	4.52949	0.526107	0
miR-6771-3p	8.60581	4.41313	0.512808	0
miR-454-3p	8.59836	4.77229	0.555024	0
miR-6728-3p	8.57719	4.42617	0.516039	0
miR-4790-3p	8.54352	4.40397	0.515475	0
miR-4779	8.54119	4.19693	0.491375	0
miR-431-3p	8.52852	4.28606	0.502555	0
miR-3159	8.49857	4.4259	0.520782	0
miR-4266	8.48334	4.09997	0.483297	0
miR-6770-5p	8.48054	4.20074	0.495339	0
miR-548s	8.47529	4.04575	0.477358	0
miR-6883-5p	8.46681	4.19264	0.495185	0
miR-4746-5p	8.45203	4.33905	0.513373	0
miR-4311	8.45026	4.49596	0.53205	0
