# Supplementary material for: Acute respiratory distress vs healthy lung environments differently affect mesenchymal stromal cell extracellular vesicle miRNAs
Source: Cytotherapy. Author manuscript; Available in PMC 2026 May 18. (PMC13181138; doi:10.1016/j.jcyt.2025.01.006)
Supplement: 8 [file NIHMS2170204-supplement-8.xlsx]

## Sheet: Sheet1
MiRNet Output for Top 48 miRs deemed present in EVs from unstimulated control MSCs - Pathway Enrichment using REACTOME - (the top 10 Pathways were ploted in main figures - shaded in gray)
REACTOME
Name	Hits	Pval	adj.Pval
Cell Cycle, Mitotic	337	1.61e-13	1.61e-11
Gene Expression	656	7.28e-13	3.64e-11
Signaling by TGF-beta Receptor Complex	69	1.4e-09	4.66667e-08
Developmental Biology	345	5.33e-09	1.3325e-07
Cell Cycle	386	2.27e-08	3.13333e-07
Immune System	700	2.4e-08	3.13333e-07
Mitotic G2-G2/M phases	99	2.73e-08	3.13333e-07
Axon guidance	236	2.82e-08	3.13333e-07
G2/M Transition	97	4.98e-08	4.98e-07
Cytokine Signaling in Immune system	229	6.68e-08	6.07273e-07
Metabolism of proteins	488	1.02e-07	8.5e-07
Signaling by VEGF	89	1.79e-07	1.37692e-06
Mitotic Anaphase	136	1.95e-07	1.39286e-06
Mitotic G1-G1/S phases	109	2.5e-07	1.66667e-06
Apoptosis	128	2.96e-07	1.85e-06
Programmed Cell Death	130	3.95e-07	2.32353e-06
Mitotic Metaphase and Anaphase	136	4.19e-07	2.32778e-06
VEGFA-VEGFR2 Pathway	82	4.78e-07	2.51579e-06
Transcriptional activity of SMAD2/SMAD3:SMAD4 heterotrimer	42	5.52e-07	2.63809e-06
Platelet activation, signaling and aggregation	156	5.54e-07	2.63809e-06
HIV Infection	177	8.96e-07	4.07273e-06
Disease	500	1.04e-06	4.52174e-06
Signalling by NGF	217	1.22e-06	5.08333e-06
Separation of Sister Chromatids	128	1.37e-06	5.38462e-06
Class I MHC mediated antigen processing & presentation	82	1.4e-06	5.38462e-06
Signaling by EGFR	139	1.77e-06	6.55556e-06
Infectious disease	279	2.34e-06	8.35714e-06
Signaling by the B Cell Receptor (BCR)	155	2.5e-06	8.4e-06
TRIF-mediated TLR3/TLR4 signaling	69	2.52e-06	8.4e-06
S Phase	100	2.72e-06	8.48649e-06
Membrane Trafficking	122	2.76e-06	8.48649e-06
Signaling by NOTCH	76	2.82e-06	8.48649e-06
M Phase	188	2.89e-06	8.48649e-06
NGF signalling via TRKA from the plasma membrane	154	3.1e-06	8.48649e-06
Generic Transcription Pathway	154	3.1e-06	8.48649e-06
Regulation of PLK1 Activity at G2/M Transition	72	3.14e-06	8.48649e-06
Signaling by PDGF	145	3.33e-06	8.53846e-06
Interferon Signaling	145	3.33e-06	8.53846e-06
Vesicle-mediated transport	150	3.94e-06	9.85e-06
Toll-Like Receptors Cascades	95	4.28e-06	1.0439e-05
RHO GTPases Activate Formins	88	4.75e-06	1.13095e-05
Activated TLR4 signalling	81	5.05e-06	1.17442e-05
Signaling by Hedgehog	94	5.56e-06	1.26364e-05
Adaptive Immune System	327	7.16e-06	1.58333e-05
Toll Like Receptor 4 (TLR4) Cascade	83	7.41e-06	1.58333e-05
MyD88-independent TLR3/TLR4 cascade	69	7.6e-06	1.58333e-05
Toll Like Receptor 3 (TLR3) Cascade	69	7.6e-06	1.58333e-05
Regulation of mRNA stability by proteins that bind AU-rich elements	76	7.77e-06	1.58571e-05
Mitotic Prometaphase	86	8.11e-06	1.622e-05
Downstream signaling events of B Cell Receptor (BCR)	134	1.03e-05	2.01961e-05
G1/S Transition	88	1.13e-05	2.17308e-05
Toll Like Receptor 10 (TLR10) Cascade	60	1.24e-05	2.25454e-05
Toll Like Receptor 5 (TLR5) Cascade	60	1.24e-05	2.25454e-05
MyD88 cascade initiated on plasma membrane	60	1.24e-05	2.25454e-05
Signaling by FGFR	124	1.36e-05	2.26667e-05
Signaling by FGFR1	124	1.36e-05	2.26667e-05
Signaling by FGFR2	124	1.36e-05	2.26667e-05
Signaling by FGFR3	124	1.36e-05	2.26667e-05
Signaling by FGFR4	124	1.36e-05	2.26667e-05
Transcription	129	1.62e-05	2.65574e-05
ISG15 antiviral mechanism	59	1.68e-05	2.66667e-05
Antiviral mechanism by IFN-stimulated genes	59	1.68e-05	2.66667e-05
Host Interactions of HIV factors	105	1.76e-05	2.75e-05
Cyclin E associated events during G1/S transition	55	1.79e-05	2.75385e-05
deactivation of the beta-catenin transactivating complex	38	1.83e-05	2.77273e-05
beta-catenin independent WNT signaling	95	2.13e-05	3.1791e-05
Semaphorin interactions	58	2.27e-05	3.33823e-05
MyD88:Mal cascade initiated on plasma membrane	65	2.42e-05	3.36111e-05
Toll Like Receptor TLR1:TLR2 Cascade	65	2.42e-05	3.36111e-05
Toll Like Receptor TLR6:TLR2 Cascade	65	2.42e-05	3.36111e-05
Toll Like Receptor 2 (TLR2) Cascade	65	2.42e-05	3.36111e-05
Regulation of cholesterol biosynthesis by SREBP (SREBF)	37	2.62e-05	3.58904e-05
Post-translational protein modification	238	2.9e-05	3.91892e-05
Downstream signal transduction	123	3.17e-05	4.22667e-05
C-type lectin receptors (CLRs)	102	3.55e-05	4.61039e-05
Cell Cycle Checkpoints	102	3.55e-05	4.61039e-05
TGF-beta receptor signaling activates SMADs	31	3.74e-05	4.79487e-05
Cellular response to heat stress	63	4.27e-05	5.40506e-05
Toll Like Receptor 9 (TLR9) Cascade	62	5.66e-05	6.97561e-05
Pre-NOTCH Expression and Processing	24	5.72e-05	6.97561e-05
Antigen Presentation: Folding, assembly and peptide loading of class I MHC	24	5.72e-05	6.97561e-05
Resolution of Sister Chromatid Cohesion	78	6.43e-05	7.74699e-05
DNA Replication	84	6.86e-05	8.16667e-05
Removal of licensing factors from origins	61	7.48e-05	8.69767e-05
Regulation of DNA replication	61	7.48e-05	8.69767e-05
Oncogene Induced Senescence	29	7.97e-05	8.95506e-05
Cyclin D associated events in G1	29	7.97e-05	8.95506e-05
G1 Phase	29	7.97e-05	8.95506e-05
TRAF6 Mediated Induction of proinflammatory cytokines	50	8.29e-05	9.21111e-05
VEGFR2 mediated vascular permeability	23	8.6e-05	9.34783e-05
RHO GTPases activate PAKs	23	8.6e-05	9.34783e-05
Toll Like Receptor 7/8 (TLR7/8) Cascade	60	9.88e-05	0.000105106
MyD88 dependent cascade initiated on endosome	60	9.88e-05	0.000105106
ER-Phagosome pathway	56	0.000116	0.000120833
Assembly of the pre-replicative complex	56	0.000116	0.000120833
Antigen processing-Cross presentation	66	0.000118	0.000121649
Signaling by ERBB2	122	0.000124	0.000126531
Downregulation of SMAD2/3:SMAD4 transcriptional activity	22	0.000129	0.00013
Orc1 removal from chromatin	59	0.00013	0.00013
