# Supplementary material for: Acute respiratory distress vs healthy lung environments differently affect mesenchymal stromal cell extracellular vesicle miRNAs
Source: Cytotherapy. Author manuscript; Available in PMC 2026 May 18. (PMC13181138; doi:10.1016/j.jcyt.2025.01.006)
Supplement: 9 [file NIHMS2170204-supplement-9.xlsx]

## Sheet: All 3 Pairwise
Results from LIMMA Analysis: Differential Expression Analysis
HV vs control (N=153)								ARDS vs Control (N=97)								ARDS vs HV (N=126)
miR-ID	baseMean	log2FoldChange	lfcSE	stat	pvalue	padj		miR-ID	baseMean	log2FoldChange	lfcSE	stat	pvalue	padj		miR-ID	baseMean	log2FoldChange	lfcSE	stat	pvalue	padj
miR-124-3p	847.134	6.5527	0.697714	9.39167	5.90558e-21	1.24135e-17		ARDS vs Control (N=97)	18282.3	4.41477	0.370119	11.928	8.46e-33	8.89e-30		miR-124-3p	847.134	-7.59475	0.761573	-9.97246	2.0119e-23	2.34387e-20
miR-6849-5p	206.784	2.93762	0.404912	7.25496	4.01791e-13	4.22283e-10		miR-885-3p	590.181	4.57535	0.382749	11.9539	6.19e-33	8.89e-30		miR-6875-5p	1171.85	3.15104	0.327184	9.63079	5.92744e-22	3.45273e-19
miR-6722-3p	1591.17	2.75011	0.43344	6.34484	2.22655e-10	1.17005e-07		miR-3652	1523.79	4.1514	0.378072	10.9804	4.75e-28	3.33e-25		miR-4644	131.349	3.07202	0.336765	9.12215	7.36465e-20	2.85994e-17
miR-211-3p	1774.13	2.14627	0.344542	6.22934	4.68398e-10	1.90169e-07		miR-6875-5p	1171.85	3.24077	0.317704	10.2006	1.97e-24	1.04e-21		miR-885-3p	590.181	3.37074	0.392887	8.57941	9.53597e-18	2.77735e-15
miR-4507	1000.89	2.50021	0.402856	6.2062	5.42822e-10	1.90169e-07		miR-6727-5p	13439.2	3.04253	0.316435	9.61503	6.91e-22	2.9e-19		miR-3652	1523.79	3.13459	0.389085	8.05632	7.86263e-16	1.83199e-13
miR-181a-5p	1357.54	1.60095	0.260952	6.13504	8.51378e-10	2.55657e-07		miR-6798-5p	1660.86	3.13586	0.32895	9.53293	1.53e-21	5.36e-19		miR-4763-3p	18282.3	3.05883	0.381235	8.02349	1.02784e-15	1.99571e-13
miR-214-5p	129.265	1.51771	0.250495	6.05883	1.37118e-09	3.60277e-07		miR-6787-5p	202.131	2.6851	0.303775	8.83912	9.65e-19	2.9e-16		miR-664b-3p	105.506	-2.51815	0.323039	-7.79519	6.43131e-15	1.07035e-12
miR-6825-3p	153.787	2.58094	0.430145	6.00017	1.97112e-09	4.60365e-07		miR-760	158.356	2.78964	0.31887	8.74853	2.16e-18	5.68e-16		miR-6893-5p	264.421	1.83881	0.238174	7.72043	1.15939e-14	1.68837e-12
miR-6765-5p	159.203	1.44685	0.243828	5.93392	2.95794e-09	6.21759e-07		miR-6803-5p	41592.7	2.73567	0.316253	8.65027	5.14e-18	1.2e-15		miR-6085	3930.46	2.72656	0.360715	7.55878	4.06867e-14	5.26666e-12
miR-107	327.059	1.44766	0.248611	5.823	5.78012e-09	1.08685e-06		miR-6722-3p	1591.17	3.89574	0.452244	8.61425	7.04e-18	1.48e-15		miR-6799-5p	3270.31	1.91978	0.27037	7.10058	1.24237e-12	1.44736e-10
miR-711	240.907	1.92189	0.330895	5.80816	6.31632e-09	1.08685e-06		miR-6893-5p	264.421	1.97598	0.231616	8.53124	1.45e-17	2.77e-15		miR-6849-5p	206.784	-3.01548	0.438227	-6.8811	5.93931e-12	6.29027e-10
miR-5739	4076.53	2.63612	0.454682	5.79773	6.72175e-09	1.08685e-06		miR-6085	3930.46	2.92877	0.350186	8.36347	6.09e-17	1.07e-14		miR-197-5p	1016.68	2.4303	0.388402	6.25718	3.92007e-10	3.80574e-08
miR-20a-5p	211.984	1.26024	0.219168	5.7501	8.91906e-09	1.33913e-06		miR-4632-5p	10271.4	3.15754	0.391311	8.06915	7.08e-16	1.14e-13		miR-6787-5p	202.131	1.92895	0.311503	6.1924	5.92542e-10	5.31009e-08
miR-103a-3p	467.497	1.43341	0.256476	5.58886	2.28563e-08	2.45265e-06		miR-4665-5p	210.337	2.27395	0.28543	7.96678	1.63e-15	2.45e-13		miR-664b-5p	112.733	-2.26047	0.369608	-6.11585	9.60435e-10	7.45938e-08
let-7d-3p	73.9333	1.50386	0.269666	5.57677	2.45032e-08	2.45265e-06		miR-4644	131.349	2.57447	0.326071	7.8954	2.89e-15	4.06e-13		miR-3185	121.041	1.95909	0.320188	6.11856	9.44226e-10	7.45938e-08
miR-4665-5p	210.337	1.52531	0.273417	5.57871	2.42312e-08	2.45265e-06		miR-1915-3p	9560.24	3.19095	0.405393	7.87124	3.51e-15	4.61e-13		miR-711	240.907	-2.17508	0.35795	-6.0765	1.22835e-09	8.94392e-08
miR-199a-5p	3913.67	1.64945	0.299179	5.51324	3.52279e-08	3.36586e-06		miR-7107-5p	6110.78	2.41638	0.310505	7.78212	7.13e-15	8.82e-13		miR-664a-5p	117.261	-2.15354	0.376487	-5.7201	1.0646e-08	7.29561e-07
miR-181b-5p	270.825	1.30823	0.240997	5.4284	5.68629e-08	4.78103e-06		miR-4449	4851.27	3.20834	0.419541	7.64725	2.05e-14	2.4e-12		miR-6727-5p	13439.2	1.84346	0.325945	5.65575	1.55165e-08	9.51408e-07
miR-19a-3p	416.201	1.46459	0.27382	5.34872	8.8576e-08	6.582e-06		miR-6799-5p	3270.31	1.97324	0.262477	7.51777	5.57e-14	6.16e-12		miR-1207-5p	15999.9	1.91464	0.338035	5.66402	1.47864e-08	9.51408e-07
miR-331-3p	187.39	1.50008	0.280143	5.35468	8.57094e-08	6.582e-06		miR-4734	4140.59	2.82759	0.389053	7.26788	3.65e-13	3.84e-11		miR-664a-3p	58.8053	-1.95415	0.346969	-5.63206	1.78072e-08	1.03727e-06
miR-17-3p	79.1362	1.52485	0.285479	5.34138	9.2244e-08	6.582e-06		miR-6088	2215.3	2.33484	0.324051	7.20515	5.8e-13	5.8e-11		miR-4734	4140.59	2.21429	0.400735	5.52557	3.28414e-08	1.66349e-06
let-7e-5p	492.194	1.75809	0.329349	5.33807	9.39391e-08	6.582e-06		miR-4706	257.203	2.08401	0.29309	7.11046	1.16e-12	1.11e-10		miR-4632-5p	10271.4	2.23027	0.403081	5.53307	3.14679e-08	1.66349e-06
miR-455-3p	172.63	1.34533	0.252516	5.32769	9.94704e-08	6.74474e-06		miR-7150	2901.35	1.86512	0.27587	6.76086	1.37e-11	1.25e-09		miR-1229-3p	53.929	-1.96334	0.363839	-5.39619	6.80703e-08	3.30424e-06
miR-6088	2215.3	1.64193	0.310531	5.28748	1.24015e-07	8.14623e-06		miR-766-3p	81.3021	-1.6486	0.245121	-6.72565	1.75e-11	1.53e-09		miR-4519	69.8847	1.12542	0.209461	5.37294	7.74632e-08	3.60979e-06
miR-7150	2901.35	1.39196	0.264341	5.26579	1.39589e-07	8.89142e-06		miR-4800-3p	1367.83	2.50533	0.373009	6.71654	1.86e-11	1.56e-09		miR-3175	84.9206	1.23161	0.231884	5.3113	1.08847e-07	4.87719e-06
miR-664a-5p	117.261	1.79564	0.345958	5.19033	2.09927e-07	1.26076e-05		miR-197-5p	1016.68	2.52104	0.377101	6.68531	2.3e-11	1.86e-09		miR-33a-5p	62.6325	-2.01506	0.381384	-5.28354	1.26715e-07	5.4675e-06
miR-6798-5p	1660.86	1.6171	0.315306	5.12866	2.91815e-07	1.65783e-05		miR-8069	1894.67	2.03724	0.307664	6.62164	3.55e-11	2.77e-09		miR-3141	4350.46	1.45188	0.275701	5.26613	1.39327e-07	5.79701e-06
miR-143-5p	87.3998	1.04685	0.204699	5.11411	3.15216e-07	1.74364e-05		miR-3175	84.9206	1.49545	0.226639	6.59841	4.16e-11	3.12e-09		miR-1234-3p	125.192	-1.16474	0.226692	-5.13798	2.77705e-07	1.07842e-05
miR-19b-3p	1412.62	1.50298	0.298572	5.03389	4.80637e-07	2.59051e-05		miR-6869-5p	680.785	2.1973	0.339185	6.47818	9.28e-11	6.5e-09		miR-455-3p	172.63	-1.40567	0.273949	-5.13112	2.88016e-07	1.08238e-05
miR-181d-5p	192.014	1.1875	0.23662	5.01859	5.20531e-07	2.73539e-05		miR-4690-5p	952.593	1.89815	0.299328	6.34139	2.28e-10	1.51e-08		miR-760	158.356	1.65823	0.326078	5.08536	3.66926e-07	1.29536e-05
miR-425-5p	156.207	1.09388	0.219459	4.98445	6.21399e-07	2.97619e-05		miR-6821-5p	11365.1	2.06809	0.326219	6.33957	2.3e-10	1.51e-08		miR-3940-5p	1858.68	1.43238	0.284279	5.03863	4.68877e-07	1.56069e-05
miR-28-5p	166.465	1.13317	0.226902	4.9941	5.91103e-07	2.97619e-05		miR-3940-5p	1858.68	1.73423	0.276024	6.28292	3.32e-10	2.12e-08		miR-4498	94.6182	1.48046	0.294532	5.02648	4.99561e-07	1.61663e-05
miR-30e-5p	351.735	1.34132	0.268689	4.99208	5.97336e-07	2.97619e-05		miR-2861	107721	1.99428	0.327661	6.08643	1.15e-09	7.11e-08		miR-4690-5p	952.593	1.52589	0.308209	4.95083	7.38977e-07	2.32678e-05
miR-4535	234.058	-1.15689	0.232471	-4.97647	6.47555e-07	3.0248e-05		miR-654-5p	113.096	1.99334	0.332354	5.99765	2e-09	1.14e-07		miR-4762-5p	51.0815	1.50466	0.306262	4.91298	8.97013e-07	2.75005e-05
miR-34a-5p	918.517	1.21044	0.244711	4.9464	7.55983e-07	3.31058e-05		miR-7108-5p	4911.2	1.66919	0.285668	5.84312	5.12e-09	2.83e-07		miR-4721	52.9437	1.17022	0.2391	4.89428	9.86661e-07	2.91441e-05
miR-654-5p	113.096	1.57072	0.317861	4.94154	7.75081e-07	3.32494e-05		miR-664b-3p	105.506	-1.81811	0.315319	-5.76595	8.12e-09	4.38e-07		miR-6806-5p	83.7118	1.24451	0.255086	4.8788	1.06735e-06	2.91441e-05
miR-324-5p	86.2954	1.16587	0.237715	4.90447	9.368e-07	3.71693e-05		miR-320c	441.99	1.20284	0.2121	5.6711	1.42e-08	7.42e-07		miR-4449	4851.27	2.10913	0.432123	4.88085	1.05631e-06	2.91441e-05
miR-125b-5p	13683.8	1.25037	0.254949	4.90441	9.37106e-07	3.71693e-05		miR-1237-5p	25829.2	1.77446	0.313085	5.66766	1.45e-08	7.42e-07		miR-6824-5p	1025.36	2.15806	0.442473	4.87726	1.0757e-06	2.91441e-05
miR-29b-3p	3657.52	1.7636	0.36044	4.89292	9.93525e-07	3.79707e-05		miR-6837-5p	111.646	-1.45393	0.258169	-5.63172	1.78e-08	8.93e-07		miR-331-3p	187.39	-1.45662	0.303102	-4.80571	1.54206e-06	4.08297e-05
miR-106b-5p	382.559	1.30776	0.268075	4.87831	1.06997e-06	4.01622e-05		miR-5001-5p	669.053	1.40425	0.252404	5.5635	2.64e-08	1.24e-06		miR-3607-5p	165.857	-1.83592	0.384757	-4.77165	1.82725e-06	4.67408e-05
miR-92a-3p	581.712	1.21568	0.251202	4.83946	1.30191e-06	4.63834e-05		miR-5010-5p	92.3465	2.00184	0.363224	5.5113	3.56e-08	1.63e-06		miR-3197	259646	1.97737	0.421823	4.68767	2.76333e-06	6.84952e-05
miR-30b-5p	614.232	1.36792	0.282441	4.84321	1.27761e-06	4.63834e-05		miR-6806-5p	83.7118	1.35996	0.248601	5.47048	4.49e-08	2.01e-06		miR-6124	2015.34	1.29836	0.28076	4.62445	3.7559e-06	8.92984e-05
miR-125a-5p	3114.92	1.46887	0.303863	4.834	1.33818e-06	4.68809e-05		miR-4269	59.5635	-1.12571	0.207533	-5.42425	5.82e-08	2.55e-06		miR-155-5p	97.4122	-1.43069	0.312686	-4.57548	4.75123e-06	0.000108533
miR-320a	615.699	1.04706	0.217057	4.82388	1.40789e-06	4.85146e-05		miR-320d	296.722	1.07683	0.198988	5.41153	6.25e-08	2.65e-06		miR-30c-5p	924.418	-1.43008	0.313605	-4.56014	5.11186e-06	0.000113241
miR-30a-5p	858.241	1.35587	0.282085	4.80659	1.53524e-06	5.08399e-05		miR-1234-3p	125.192	-1.17621	0.22081	-5.32679	1e-07	4.12e-06		miR-374b-5p	129.996	-1.34235	0.29447	-4.55851	5.15173e-06	0.000113241
miR-381-3p	245.329	1.41112	0.293682	4.80495	1.54793e-06	5.08399e-05		miR-6726-5p	687.767	1.22007	0.232841	5.23992	1.61e-07	6.27e-06		miR-5191	74.2705	1.53493	0.341234	4.49817	6.85397e-06	0.000142587
miR-5010-5p	92.3465	1.67005	0.347257	4.80925	1.51494e-06	5.08399e-05		miR-1908-5p	643.913	1.5893	0.303328	5.23954	1.61e-07	6.27e-06		miR-6869-5p	680.785	1.5715	0.349137	4.5011	6.76038e-06	0.000142587
miR-93-5p	360.64	1.07221	0.223949	4.78773	1.68676e-06	5.37209e-05		miR-1285-5p	979.801	1.92314	0.372415	5.16396	2.42e-07	9.08e-06		miR-6798-5p	1660.86	1.51876	0.338535	4.48629	7.24754e-06	0.000147591
let-7a-5p	4219.5	1.60775	0.335649	4.78998	1.66797e-06	5.37209e-05		miR-1207-5p	15999.9	1.6829	0.328139	5.12863	2.92e-07	1.08e-05		miR-17-3p	79.1362	-1.39008	0.310847	-4.47191	7.75252e-06	0.000153079
miR-99b-5p	513.58	1.12972	0.236706	4.77268	1.81793e-06	5.7034e-05		miR-320a	615.699	1.16235	0.226861	5.12361	3e-07	1.09e-05		miR-10a-5p	139.725	-1.21122	0.271433	-4.46233	8.10744e-06	0.000157419
miR-199a-3p	5659.23	1.27261	0.267269	4.76154	1.92125e-06	5.93892e-05		miR-6765-5p	159.203	1.31009	0.255936	5.1188	3.07e-07	1.1e-05		miR-8069	1894.67	1.40838	0.316838	4.44511	8.7847e-06	0.000167773
miR-664a-3p	58.8053	1.49038	0.313943	4.74727	2.06176e-06	6.28089e-05		miR-3648	22538.2	2.28019	0.446738	5.10408	3.32e-07	1.16e-05		miR-6738-5p	6379.45	2.06596	0.46544	4.43874	9.04884e-06	0.000168756
miR-17-5p	316.64	1.10929	0.235486	4.71065	2.46929e-06	7.22844e-05		miR-6738-5p	6379.45	2.29038	0.451826	5.06915	4e-07	1.33e-05		miR-6803-5p	41592.7	1.44174	0.32578	4.42552	9.62118e-06	0.000175136
let-7b-5p	2558.92	1.44392	0.306558	4.7101	2.47596e-06	7.22844e-05		miR-548d-5p	62.4927	2.7184	0.540287	5.03141	4.87e-07	1.57e-05		miR-549a	184.636	1.66824	0.378271	4.41019	1.03281e-05	0.000185112
miR-148a-3p	166.62	1.19364	0.253574	4.70725	2.51085e-06	7.22987e-05		miR-6781-5p	4318.51	1.55431	0.309468	5.02252	5.1e-07	1.62e-05		miR-5196-5p	1181.73	1.29392	0.294166	4.3986	1.08952e-05	0.000192317
miR-154-3p	55.556	1.29871	0.276935	4.68959	2.7376e-06	7.60463e-05		miR-4758-5p	150.707	1.23812	0.246831	5.01606	5.27e-07	1.63e-05		miR-29b-3p	3657.52	-1.68539	0.387546	-4.34886	1.36845e-05	0.00023306
miR-21-5p	34402.5	1.44972	0.309009	4.69151	2.71192e-06	7.60463e-05		miR-6824-5p	1025.36	2.15544	0.429556	5.01782	5.23e-07	1.63e-05		miR-214-5p	129.265	-1.17928	0.271288	-4.34696	1.38035e-05	0.00023306
miR-92b-3p	231.571	1.08331	0.23153	4.6789	2.88414e-06	7.67401e-05		miR-320b	508.562	1.12368	0.227792	4.93292	8.1e-07	2.47e-05		miR-7107-5p	6110.78	1.39029	0.319817	4.34715	1.37918e-05	0.00023306
miR-320b	508.562	1.01416	0.21787	4.65487	3.24192e-06	8.51815e-05		miR-4688	2399.77	-1.70873	0.351888	-4.85587	1.2e-06	3.6e-05		miR-6127	614.95	1.00164	0.231848	4.32026	1.55844e-05	0.000255716
miR-193b-3p	2065.66	1.22772	0.264345	4.64439	3.41078e-06	8.74324e-05		miR-6877-3p	82.6668	1.34717	0.280411	4.80429	1.55e-06	4.47e-05		miR-196b-5p	171.568	-1.33605	0.31441	-4.24938	2.14368e-05	0.000329379
miR-424-5p	850.889	1.59888	0.344566	4.64027	3.47948e-06	8.81189e-05		miR-3185	121.041	1.48604	0.310341	4.78841	1.68e-06	4.78e-05		miR-6821-5p	11365.1	1.42778	0.336041	4.24885	2.14874e-05	0.000329379
miR-148b-3p	176.388	1.20777	0.260587	4.6348	3.57287e-06	8.82836e-05		miR-658	144.363	2.2538	0.478981	4.7054	2.53e-06	6.92e-05		miR-199a-5p	3913.67	-1.36147	0.321674	-4.23245	2.3116e-05	0.000341675
miR-26a-5p	2761.73	1.24728	0.269361	4.63051	3.64762e-06	8.82836e-05		miR-612	899.678	-2.33322	0.510394	-4.57141	4.84e-06	0.000119509		miR-339-5p	132.709	-1.06356	0.251319	-4.23193	2.31694e-05	0.000341675
miR-15a-5p	1884.69	1.37812	0.29764	4.63015	3.65399e-06	8.82836e-05		miR-4468	52.495	-1.3166	0.298901	-4.40481	1.06e-05	0.000244563		miR-1913	141.357	-1.39919	0.332992	-4.20186	2.64726e-05	0.000385507
miR-154-5p	143.42	1.03495	0.223984	4.62062	3.82595e-06	9.03611e-05		miR-1225-3p	121.263	1.42283	0.325588	4.37003	1.24e-05	0.000277793		miR-181a-5p	1357.54	-1.17789	0.280683	-4.1965	2.71067e-05	0.000386338
miR-30d-5p	796.548	1.2489	0.271028	4.60803	4.06503e-06	9.3849e-05		miR-1343-5p	1162.37	1.57144	0.370297	4.24374	2.2e-05	0.000481323		miR-15b-5p	655.583	-1.11836	0.266544	-4.19578	2.71929e-05	0.000386338
miR-33a-5p	62.6325	1.59092	0.347162	4.58265	4.5913e-06	0.000102669		miR-6775-5p	1604.01	1.15052	0.272649	4.2198	2.45e-05	0.000524473		miR-381-3p	245.329	-1.32843	0.317007	-4.19054	2.78297e-05	0.000390622
miR-193a-5p	451.896	1.05084	0.229436	4.5801	4.64755e-06	0.000102833		miR-4535	234.058	-1.02632	0.244371	-4.19984	2.67e-05	0.000561446		miR-193a-3p	871.736	-1.43732	0.344184	-4.17603	2.96645e-05	0.000406578
miR-2861	107721	1.4335	0.314002	4.56527	4.9885e-06	0.000108362		miR-3141	4350.46	1.11056	0.267624	4.14969	3.33e-05	0.000672893		miR-411-5p	98.5697	-1.35141	0.32488	-4.15972	3.18631e-05	0.000431634
miR-146b-5p	96.4634	1.12718	0.247124	4.5612	5.08631e-06	0.000109096		miR-5739	4076.53	1.93527	0.474502	4.07854	4.53e-05	0.000882065		miR-199b-5p	94.9529	-1.24535	0.299575	-4.15705	3.22377e-05	0.000431689
miR-130a-3p	1455.54	1.42649	0.313	4.55749	5.17682e-06	0.000109916		miR-4484	338.924	1.04927	0.257441	4.07576	4.59e-05	0.000884474		miR-6741-5p	6159.86	-1.71981	0.414078	-4.15336	3.27633e-05	0.000433741
miR-136-5p	644.839	1.70523	0.377085	4.52214	6.12162e-06	0.000126582		miR-671-3p	73.8167	-1.23967	0.314123	-3.94645	7.93e-05	0.0014625		miR-107	327.059	-1.10934	0.268042	-4.13867	3.49324e-05	0.000447211
miR-484	419.738	1.05248	0.233044	4.51621	6.29559e-06	0.000127874		miR-4507	1000.89	1.65688	0.420609	3.93925	8.17e-05	0.00148113		let-7d-5p	603.774	-1.25034	0.302884	-4.12811	3.65752e-05	0.000463154
miR-10a-5p	139.725	1.1278	0.24978	4.51516	6.3268e-06	0.000127874		miR-4530	1421.05	1.20886	0.308948	3.91282	9.12e-05	0.00161139		let-7e-5p	492.194	-1.44509	0.354521	-4.07618	4.57824e-05	0.000561437
miR-155-5p	97.4122	1.29462	0.287022	4.51051	6.46726e-06	0.000129468		miR-3135a	737.03	1.02857	0.263543	3.90284	9.51e-05	0.00166529		miR-6825-3p	153.787	-1.8847	0.463111	-4.06966	4.70818e-05	0.000571357
let-7c-5p	2488.68	1.40211	0.311876	4.49572	6.93361e-06	0.00013371		miR-92b-5p	265.651	1.2314	0.31665	3.88885	0.000100722	0.00173539		miR-379-5p	109.042	-1.08446	0.266866	-4.06369	4.83021e-05	0.000580123
miR-411-5p	98.5697	1.34232	0.299018	4.48908	7.15311e-06	0.000136689		miR-3197	259646	1.58709	0.409474	3.87593	0.000106216	0.00178613		miR-424-5p	850.889	-1.50489	0.370745	-4.05909	4.92652e-05	0.00058529
miR-15b-5p	655.583	1.10746	0.247412	4.47618	7.59915e-06	0.000140118		miR-27a-5p	169.655	1.36799	0.353437	3.87053	0.000108599	0.00181171		miR-125a-5p	3114.92	-1.32129	0.326737	-4.0439	5.25699e-05	0.00061244
miR-29b-1-5p	121.833	1.80912	0.404005	4.47797	7.53577e-06	0.000140118		miR-4498	94.6182	1.10342	0.285606	3.86345	0.000111797	0.00185037		miR-211-3p	1774.13	-1.48878	0.370442	-4.01892	5.84658e-05	0.000667771
miR-23b-3p	5816.22	1.09015	0.243739	4.47261	7.72724e-06	0.00014124		miR-3182	386.594	2.00381	0.519182	3.85955	0.000113597	0.00186547		miR-615-3p	81.6685	-1.09061	0.271216	-4.0212	5.79017e-05	0.000667771
miR-6775-5p	1604.01	1.16422	0.261157	4.45793	8.27545e-06	0.000148675		miR-8078	1772.17	-1.5656	0.415101	-3.7716	0.000162202	0.00254439		miR-26a-5p	2761.73	-1.16196	0.289674	-4.01128	6.03911e-05	0.000670606
miR-193a-3p	871.736	1.4236	0.319818	4.45129	8.53579e-06	0.000152053		miR-1229-3p	53.929	-1.34007	0.355669	-3.76773	0.000164737	0.00256501		miR-766-3p	81.3021	-1.00937	0.252471	-3.99796	6.38896e-05	0.000694843
miR-25-3p	414.653	1.07628	0.242118	4.44528	8.77765e-06	0.000153755		miR-4433b-5p	102.986	-1.00817	0.269031	-3.74742	0.00017866	0.00270175		miR-30e-5p	351.735	-1.15288	0.289667	-3.98004	6.89045e-05	0.000723187
miR-127-3p	509.157	1.1054	0.248886	4.44142	8.93692e-06	0.000155251		miR-149-3p	39174.2	1.2916	0.353934	3.64926	0.000263	0.00371024		let-7a-5p	4219.5	-1.43134	0.360876	-3.9663	7.29979e-05	0.000756919
miR-615-3p	81.6685	1.09621	0.248229	4.41613	1.00482e-05	0.000171719		miR-5196-5p	1181.73	1.02022	0.28555	3.57284	0.000353127	0.00469793		miR-15a-5p	1884.69	-1.26662	0.320114	-3.95677	7.59696e-05	0.000776356
miR-361-5p	185.611	1.03388	0.234221	4.41413	1.01415e-05	0.000171787		miR-7845-5p	1063.7	1.52341	0.428191	3.55778	0.000374007	0.00494442		miR-103a-3p	467.497	-1.09231	0.276238	-3.95423	7.67805e-05	0.00077782
miR-374b-5p	129.996	1.1952	0.27094	4.4113	1.02753e-05	0.000171787		miR-664b-5p	112.733	-1.21029	0.36041	-3.3581	0.000784814	0.00886924		miR-30b-5p	614.232	-1.19735	0.30409	-3.93749	8.23383e-05	0.000826932
miR-22-3p	13357.1	1.29459	0.294844	4.39076	1.12954e-05	0.000186951		miR-6789-5p	273.741	1.09059	0.326263	3.34269	0.000829715	0.00927692		miR-198	557.521	-1.66098	0.426423	-3.89515	9.81394e-05	0.00095277
miR-3607-5p	165.857	1.55963	0.355478	4.38743	1.14696e-05	0.000188353		miR-424-3p	76.9166	1.15385	0.345659	3.33813	0.000843449	0.00938058		miR-23c	67.1846	-1.59232	0.412644	-3.85881	0.000113939	0.00108803
miR-365a-3p	763.332	1.15821	0.26461	4.37706	1.20292e-05	0.000194502		miR-3180-3p	568.713	1.01202	0.3188	3.17447	0.0015011	0.0141374		miR-4484	338.924	1.02141	0.265026	3.85398	0.000116212	0.0011007
let-7i-5p	4783.18	1.24632	0.285154	4.37068	1.23858e-05	0.00019874		miR-6782-5p	305.33	1.10734	0.354819	3.12085	0.00180331	0.015794		miR-19a-3p	416.201	-1.13186	0.294926	-3.83778	0.00012415	0.00114789
let-7d-5p	603.774	1.22574	0.281207	4.35886	1.30739e-05	0.000208192		miR-4647	168.583	-1.25549	0.432106	-2.90551	0.0036666	0.0246236		miR-21-5p	34402.5	-1.25845	0.332183	-3.78842	0.000151607	0.00139073
miR-145-5p	9591.56	1.00059	0.2297	4.35605	1.32428e-05	0.000209296		miR-1290	1547.52	1.04505	0.359568	2.90641	0.00365599	0.0246236		miR-1304-5p	72.2422	1.01582	0.273027	3.7206	0.000198752	0.00174095
miR-143-3p	6523.89	1.23302	0.284134	4.33957	1.42763e-05	0.000220653		miR-3162-5p	1680.23	1.42259	0.495042	2.87367	0.00405732	0.0259694		miR-3648	22538.2	1.6901	0.460204	3.6725	0.000240187	0.00201308
miR-30c-5p	924.418	1.25553	0.29131	4.30995	1.6329e-05	0.000248388		miR-4271	7079.27	1.43335	0.550039	2.6059	0.0091634	0.0401223		miR-1915-3p	9560.24	1.53182	0.417569	3.66841	0.000244062	0.00201654
miR-106a-5p	71.7617	1.02512	0.238767	4.29338	1.75976e-05	0.000262342		miR-29b-1-5p	121.833	1.08876	0.423502	2.57084	0.0101451	0.0428313		miR-566	827.749	1.08662	0.297826	3.64851	0.000263765	0.00216399
miR-6803-5p	41592.7	1.29392	0.303072	4.26937	1.96029e-05	0.000284175		miR-4461	158.814	1.24545	0.487822	2.55308	0.0106775	0.0437507		let-7f-5p	1554.8	-1.34221	0.368882	-3.6386	0.000274127	0.00220527
miR-1915-3p	9560.24	1.65913	0.388504	4.27056	1.94979e-05	0.000284175										miR-658	144.363	1.77024	0.492627	3.59347	0.000326307	0.00250097
miR-24-2-5p	95.4104	1.06525	0.251293	4.2391	2.24421e-05	0.000322863										miR-106b-5p	382.559	-1.03242	0.288835	-3.57445	0.000350967	0.0026262
miR-140-5p	428.433	1.17556	0.277504	4.23621	2.27325e-05	0.000322863										miR-3182	386.594	1.91239	0.534724	3.5764	0.000348359	0.0026262
miR-31-5p	4846.84	1.23226	0.290844	4.23682	2.26705e-05	0.000322863										miR-136-5p	644.839	-1.43763	0.405693	-3.54365	0.000394636	0.00290982
miR-329-3p	140.968	1.0481	0.248009	4.22606	2.37819e-05	0.0003355										miR-671-3p	73.8167	-1.12409	0.322825	-3.48203	0.000497628	0.00349699
miR-379-5p	109.042	1.0258	0.244966	4.18751	2.82029e-05	0.000384952										miR-6781-5p	4318.51	1.0936	0.318769	3.4307	0.000602034	0.00400783
miR-221-5p	357.002	1.53542	0.36802	4.17211	3.01786e-05	0.00040149										miR-27a-5p	169.655	1.23259	0.363722	3.38883	0.00070191	0.00454292
miR-27a-3p	13615.1	1.40432	0.337754	4.15783	3.2128e-05	0.000419461										miR-4530	1421.05	1.07389	0.318215	3.37474	0.000738852	0.00471925
miR-6081	152.096	-1.03466	0.249555	-4.14604	3.3827e-05	0.000436223										miR-221-5p	357.002	-1.32207	0.396241	-3.33652	0.000848352	0.00517451
miR-196b-5p	171.568	1.19817	0.290368	4.12638	3.68519e-05	0.000463848										miR-19b-3p	1412.62	-1.06458	0.321086	-3.31556	0.000914595	0.0055439
miR-503-5p	66.7062	1.02443	0.248528	4.12201	3.75589e-05	0.000469933										miR-101-3p	152.47	-1.16933	0.356575	-3.27934	0.00104049	0.00609128
miR-29a-3p	11130.3	1.2803	0.311058	4.11594	3.85603e-05	0.000479219										miR-27a-3p	13615.1	-1.17895	0.363092	-3.24698	0.00116638	0.00650293
miR-4706	257.203	1.15091	0.280865	4.09774	4.17203e-05	0.000506913										let-7c-5p	2488.68	-1.08637	0.335342	-3.23958	0.00119706	0.0065473
miR-199b-5p	94.9529	1.12407	0.274903	4.08897	4.33295e-05	0.000517492										miR-130a-3p	1455.54	-1.08426	0.336606	-3.22117	0.00127668	0.00695014
let-7f-5p	1554.8	1.38869	0.342983	4.04885	5.14701e-05	0.000591203										miR-3609	63.5925	-1.13924	0.358221	-3.18026	0.00147141	0.00768695
miR-22-5p	595.323	1.09573	0.270971	4.0437	5.26136e-05	0.000597804										let-7b-5p	2558.92	-1.03042	0.329612	-3.12616	0.00177104	0.00893187
miR-377-3p	840.845	1.28922	0.321929	4.00468	6.21004e-05	0.000681696										miR-7111-5p	1446.46	1.09794	0.354012	3.10143	0.00192586	0.00945245
miR-301a-3p	83.139	1.09096	0.272683	4.00082	6.31226e-05	0.000684926										miR-4800-3p	1367.83	1.19126	0.384019	3.10208	0.00192167	0.00945245
miR-6727-5p	13439.2	1.19907	0.303257	3.95398	7.68624e-05	0.000803805										miR-29a-3p	11130.3	-1.01728	0.334397	-3.04214	0.00234904	0.0110868
miR-6789-5p	273.741	1.22986	0.311961	3.94235	8.06869e-05	0.000839623										miR-222-5p	911.805	-1.21892	0.401184	-3.0383	0.00237914	0.0111762
miR-337-5p	580.153	1.15011	0.292963	3.9258	8.64413e-05	0.000873556										miR-136-3p	105.707	-1.02561	0.338055	-3.03386	0.00241443	0.0112848
miR-34a-3p	61.3158	1.1114	0.289051	3.845	0.000120551	0.0011114										miR-4271	7079.27	1.7045	0.566628	3.00815	0.00262847	0.0120085
miR-369-5p	53.8962	1.03004	0.268303	3.8391	0.000123486	0.00113349										miR-27b-3p	4359.88	-1.14721	0.383644	-2.99029	0.00278715	0.0126343
miR-221-3p	14143.9	1.1169	0.291466	3.83199	0.000127112	0.00115168										miR-548d-5p	62.4927	1.63734	0.553207	2.95973	0.00307911	0.0137439
miR-4763-3p	18282.3	1.35594	0.354715	3.82262	0.000132041	0.00118107										miR-3162-5p	1680.23	1.50334	0.50996	2.94795	0.00319885	0.0141698
miR-10b-5p	164.229	1.00504	0.264733	3.79642	0.0001468	0.00129653										miR-6752-5p	340.705	1.24705	0.431198	2.89206	0.0038273	0.0157
miR-3609	63.5925	1.24709	0.329548	3.78426	0.000154168	0.00134465										miR-4688	2399.77	-1.03815	0.3625	-2.86386	0.00418509	0.0168707
miR-5093	83.1282	-1.0814	0.288221	-3.75198	0.000175445	0.00148704										miR-1343-5p	1162.37	1.08062	0.38136	2.8336	0.00460265	0.0179334
miR-4533	111.553	-1.01539	0.271798	-3.73581	0.000187112	0.00156697										miR-6722-3p	1591.17	1.14563	0.46534	2.46192	0.0138194	0.0441084
miR-4539	233.23	1.14016	0.305732	3.72929	0.000192021	0.00158982
miR-760	158.356	1.13142	0.306384	3.69281	0.00022179	0.00179309
miR-130b-3p	233.097	1.2427	0.336495	3.69309	0.000221548	0.00179309
miR-4800-3p	1367.83	1.31407	0.357489	3.67583	0.000237078	0.00189482
miR-4461	158.814	1.71152	0.466486	3.66896	0.000243535	0.00191011
miR-1237-5p	25829.2	1.09918	0.300032	3.66355	0.000248742	0.00193647
miR-376a-3p	963.207	1.08261	0.296702	3.6488	0.00026347	0.00200657
miR-27b-3p	4359.88	1.28996	0.356839	3.61496	0.000300389	0.0022155
miR-181c-5p	151.637	1.00877	0.281835	3.5793	0.000344514	0.00247157
miR-1285-5p	979.801	1.273	0.35685	3.56731	0.000360661	0.00256118
miR-222-5p	911.805	1.31768	0.37296	3.53303	0.000410824	0.00280374
miR-16-5p	3697.95	1.00511	0.286062	3.51361	0.000442056	0.00294051
miR-136-3p	105.707	1.09157	0.312122	3.49725	0.000470074	0.0030713
miR-7107-5p	6110.78	1.02609	0.297574	3.44819	0.000564355	0.003498
miR-3180-3p	568.713	1.03058	0.305193	3.37681	0.000733329	0.00422317
miR-6822-5p	285.813	-1.25967	0.377684	-3.33524	0.000852244	0.00471426
miR-1913	141.357	1.00615	0.30681	3.2794	0.00104028	0.00549411
miR-885-3p	590.181	1.20461	0.367729	3.2758	0.00105365	0.00552352
miR-1225-3p	121.263	1.00826	0.311238	3.23951	0.00119735	0.00596408
miR-128-1-5p	314.433	1.14781	0.367324	3.12479	0.00177932	0.00778437
miR-664b-5p	112.733	1.05017	0.336718	3.11885	0.00181561	0.00785269
miR-3180	168.038	1.14713	0.369178	3.10725	0.00188837	0.00803514
miR-23c	67.1846	1.16209	0.378325	3.07166	0.00212871	0.00881767
miR-4647	168.583	-1.2285	0.412419	-2.97877	0.00289406	0.010902
miR-3652	1523.79	1.0168	0.362614	2.80409	0.00504586	0.0158978
miR-4449	4851.27	1.09921	0.402088	2.73376	0.00626148	0.0181384
miR-612	899.678	-1.2671	0.488405	-2.59436	0.00947673	0.02363

## Sheet: ARDS vs HV
ARDS vs HV (N=126)
miR-ID	baseMean	log2FoldChange	lfcSE	stat	pvalue	padj
miR-124-3p	847.134	-7.59475	0.761573	-9.97246	2.0119e-23	2.34387e-20
miR-6875-5p	1171.85	3.15104	0.327184	9.63079	5.92744e-22	3.45273e-19
miR-4644	131.349	3.07202	0.336765	9.12215	7.36465e-20	2.85994e-17
miR-885-3p	590.181	3.37074	0.392887	8.57941	9.53597e-18	2.77735e-15
miR-3652	1523.79	3.13459	0.389085	8.05632	7.86263e-16	1.83199e-13
miR-4763-3p	18282.3	3.05883	0.381235	8.02349	1.02784e-15	1.99571e-13
miR-664b-3p	105.506	-2.51815	0.323039	-7.79519	6.43131e-15	1.07035e-12
miR-6893-5p	264.421	1.83881	0.238174	7.72043	1.15939e-14	1.68837e-12
miR-6085	3930.46	2.72656	0.360715	7.55878	4.06867e-14	5.26666e-12
miR-6799-5p	3270.31	1.91978	0.27037	7.10058	1.24237e-12	1.44736e-10
miR-6849-5p	206.784	-3.01548	0.438227	-6.8811	5.93931e-12	6.29027e-10
miR-197-5p	1016.68	2.4303	0.388402	6.25718	3.92007e-10	3.80574e-08
miR-6787-5p	202.131	1.92895	0.311503	6.1924	5.92542e-10	5.31009e-08
miR-664b-5p	112.733	-2.26047	0.369608	-6.11585	9.60435e-10	7.45938e-08
miR-3185	121.041	1.95909	0.320188	6.11856	9.44226e-10	7.45938e-08
miR-711	240.907	-2.17508	0.35795	-6.0765	1.22835e-09	8.94392e-08
miR-664a-5p	117.261	-2.15354	0.376487	-5.7201	1.0646e-08	7.29561e-07
miR-6727-5p	13439.2	1.84346	0.325945	5.65575	1.55165e-08	9.51408e-07
miR-1207-5p	15999.9	1.91464	0.338035	5.66402	1.47864e-08	9.51408e-07
miR-664a-3p	58.8053	-1.95415	0.346969	-5.63206	1.78072e-08	1.03727e-06
miR-4734	4140.59	2.21429	0.400735	5.52557	3.28414e-08	1.66349e-06
miR-4632-5p	10271.4	2.23027	0.403081	5.53307	3.14679e-08	1.66349e-06
miR-1229-3p	53.929	-1.96334	0.363839	-5.39619	6.80703e-08	3.30424e-06
miR-4519	69.8847	1.12542	0.209461	5.37294	7.74632e-08	3.60979e-06
miR-3175	84.9206	1.23161	0.231884	5.3113	1.08847e-07	4.87719e-06
miR-33a-5p	62.6325	-2.01506	0.381384	-5.28354	1.26715e-07	5.4675e-06
miR-3141	4350.46	1.45188	0.275701	5.26613	1.39327e-07	5.79701e-06
miR-1234-3p	125.192	-1.16474	0.226692	-5.13798	2.77705e-07	1.07842e-05
miR-455-3p	172.63	-1.40567	0.273949	-5.13112	2.88016e-07	1.08238e-05
miR-760	158.356	1.65823	0.326078	5.08536	3.66926e-07	1.29536e-05
miR-3940-5p	1858.68	1.43238	0.284279	5.03863	4.68877e-07	1.56069e-05
miR-4498	94.6182	1.48046	0.294532	5.02648	4.99561e-07	1.61663e-05
miR-4690-5p	952.593	1.52589	0.308209	4.95083	7.38977e-07	2.32678e-05
miR-4762-5p	51.0815	1.50466	0.306262	4.91298	8.97013e-07	2.75005e-05
miR-4721	52.9437	1.17022	0.2391	4.89428	9.86661e-07	2.91441e-05
miR-6806-5p	83.7118	1.24451	0.255086	4.8788	1.06735e-06	2.91441e-05
miR-4449	4851.27	2.10913	0.432123	4.88085	1.05631e-06	2.91441e-05
miR-6824-5p	1025.36	2.15806	0.442473	4.87726	1.0757e-06	2.91441e-05
miR-331-3p	187.39	-1.45662	0.303102	-4.80571	1.54206e-06	4.08297e-05
miR-3607-5p	165.857	-1.83592	0.384757	-4.77165	1.82725e-06	4.67408e-05
miR-3197	259646	1.97737	0.421823	4.68767	2.76333e-06	6.84952e-05
miR-6124	2015.34	1.29836	0.28076	4.62445	3.7559e-06	8.92984e-05
miR-155-5p	97.4122	-1.43069	0.312686	-4.57548	4.75123e-06	0.000108533
miR-30c-5p	924.418	-1.43008	0.313605	-4.56014	5.11186e-06	0.000113241
miR-374b-5p	129.996	-1.34235	0.29447	-4.55851	5.15173e-06	0.000113241
miR-5191	74.2705	1.53493	0.341234	4.49817	6.85397e-06	0.000142587
miR-6869-5p	680.785	1.5715	0.349137	4.5011	6.76038e-06	0.000142587
miR-6798-5p	1660.86	1.51876	0.338535	4.48629	7.24754e-06	0.000147591
miR-17-3p	79.1362	-1.39008	0.310847	-4.47191	7.75252e-06	0.000153079
miR-10a-5p	139.725	-1.21122	0.271433	-4.46233	8.10744e-06	0.000157419
miR-8069	1894.67	1.40838	0.316838	4.44511	8.7847e-06	0.000167773
miR-6738-5p	6379.45	2.06596	0.46544	4.43874	9.04884e-06	0.000168756
miR-6803-5p	41592.7	1.44174	0.32578	4.42552	9.62118e-06	0.000175136
miR-549a	184.636	1.66824	0.378271	4.41019	1.03281e-05	0.000185112
miR-5196-5p	1181.73	1.29392	0.294166	4.3986	1.08952e-05	0.000192317
miR-29b-3p	3657.52	-1.68539	0.387546	-4.34886	1.36845e-05	0.00023306
miR-214-5p	129.265	-1.17928	0.271288	-4.34696	1.38035e-05	0.00023306
miR-7107-5p	6110.78	1.39029	0.319817	4.34715	1.37918e-05	0.00023306
miR-6127	614.95	1.00164	0.231848	4.32026	1.55844e-05	0.000255716
miR-196b-5p	171.568	-1.33605	0.31441	-4.24938	2.14368e-05	0.000329379
miR-6821-5p	11365.1	1.42778	0.336041	4.24885	2.14874e-05	0.000329379
miR-199a-5p	3913.67	-1.36147	0.321674	-4.23245	2.3116e-05	0.000341675
miR-339-5p	132.709	-1.06356	0.251319	-4.23193	2.31694e-05	0.000341675
miR-1913	141.357	-1.39919	0.332992	-4.20186	2.64726e-05	0.000385507
miR-181a-5p	1357.54	-1.17789	0.280683	-4.1965	2.71067e-05	0.000386338
miR-15b-5p	655.583	-1.11836	0.266544	-4.19578	2.71929e-05	0.000386338
miR-381-3p	245.329	-1.32843	0.317007	-4.19054	2.78297e-05	0.000390622
miR-193a-3p	871.736	-1.43732	0.344184	-4.17603	2.96645e-05	0.000406578
miR-411-5p	98.5697	-1.35141	0.32488	-4.15972	3.18631e-05	0.000431634
miR-199b-5p	94.9529	-1.24535	0.299575	-4.15705	3.22377e-05	0.000431689
miR-6741-5p	6159.86	-1.71981	0.414078	-4.15336	3.27633e-05	0.000433741
miR-107	327.059	-1.10934	0.268042	-4.13867	3.49324e-05	0.000447211
let-7d-5p	603.774	-1.25034	0.302884	-4.12811	3.65752e-05	0.000463154
let-7e-5p	492.194	-1.44509	0.354521	-4.07618	4.57824e-05	0.000561437
miR-6825-3p	153.787	-1.8847	0.463111	-4.06966	4.70818e-05	0.000571357
miR-379-5p	109.042	-1.08446	0.266866	-4.06369	4.83021e-05	0.000580123
miR-424-5p	850.889	-1.50489	0.370745	-4.05909	4.92652e-05	0.00058529
miR-125a-5p	3114.92	-1.32129	0.326737	-4.0439	5.25699e-05	0.00061244
miR-211-3p	1774.13	-1.48878	0.370442	-4.01892	5.84658e-05	0.000667771
miR-615-3p	81.6685	-1.09061	0.271216	-4.0212	5.79017e-05	0.000667771
miR-26a-5p	2761.73	-1.16196	0.289674	-4.01128	6.03911e-05	0.000670606
miR-766-3p	81.3021	-1.00937	0.252471	-3.99796	6.38896e-05	0.000694843
miR-30e-5p	351.735	-1.15288	0.289667	-3.98004	6.89045e-05	0.000723187
let-7a-5p	4219.5	-1.43134	0.360876	-3.9663	7.29979e-05	0.000756919
miR-15a-5p	1884.69	-1.26662	0.320114	-3.95677	7.59696e-05	0.000776356
miR-103a-3p	467.497	-1.09231	0.276238	-3.95423	7.67805e-05	0.00077782
miR-30b-5p	614.232	-1.19735	0.30409	-3.93749	8.23383e-05	0.000826932
miR-198	557.521	-1.66098	0.426423	-3.89515	9.81394e-05	0.00095277
miR-23c	67.1846	-1.59232	0.412644	-3.85881	0.000113939	0.00108803
miR-4484	338.924	1.02141	0.265026	3.85398	0.000116212	0.0011007
miR-19a-3p	416.201	-1.13186	0.294926	-3.83778	0.00012415	0.00114789
miR-21-5p	34402.5	-1.25845	0.332183	-3.78842	0.000151607	0.00139073
miR-1304-5p	72.2422	1.01582	0.273027	3.7206	0.000198752	0.00174095
miR-3648	22538.2	1.6901	0.460204	3.6725	0.000240187	0.00201308
miR-1915-3p	9560.24	1.53182	0.417569	3.66841	0.000244062	0.00201654
miR-566	827.749	1.08662	0.297826	3.64851	0.000263765	0.00216399
let-7f-5p	1554.8	-1.34221	0.368882	-3.6386	0.000274127	0.00220527
miR-658	144.363	1.77024	0.492627	3.59347	0.000326307	0.00250097
miR-106b-5p	382.559	-1.03242	0.288835	-3.57445	0.000350967	0.0026262
miR-3182	386.594	1.91239	0.534724	3.5764	0.000348359	0.0026262
miR-136-5p	644.839	-1.43763	0.405693	-3.54365	0.000394636	0.00290982
miR-671-3p	73.8167	-1.12409	0.322825	-3.48203	0.000497628	0.00349699
miR-6781-5p	4318.51	1.0936	0.318769	3.4307	0.000602034	0.00400783
miR-27a-5p	169.655	1.23259	0.363722	3.38883	0.00070191	0.00454292
miR-4530	1421.05	1.07389	0.318215	3.37474	0.000738852	0.00471925
miR-221-5p	357.002	-1.32207	0.396241	-3.33652	0.000848352	0.00517451
miR-19b-3p	1412.62	-1.06458	0.321086	-3.31556	0.000914595	0.0055439
miR-101-3p	152.47	-1.16933	0.356575	-3.27934	0.00104049	0.00609128
miR-27a-3p	13615.1	-1.17895	0.363092	-3.24698	0.00116638	0.00650293
let-7c-5p	2488.68	-1.08637	0.335342	-3.23958	0.00119706	0.0065473
miR-130a-3p	1455.54	-1.08426	0.336606	-3.22117	0.00127668	0.00695014
miR-3609	63.5925	-1.13924	0.358221	-3.18026	0.00147141	0.00768695
let-7b-5p	2558.92	-1.03042	0.329612	-3.12616	0.00177104	0.00893187
miR-7111-5p	1446.46	1.09794	0.354012	3.10143	0.00192586	0.00945245
miR-4800-3p	1367.83	1.19126	0.384019	3.10208	0.00192167	0.00945245
miR-29a-3p	11130.3	-1.01728	0.334397	-3.04214	0.00234904	0.0110868
miR-222-5p	911.805	-1.21892	0.401184	-3.0383	0.00237914	0.0111762
miR-136-3p	105.707	-1.02561	0.338055	-3.03386	0.00241443	0.0112848
miR-4271	7079.27	1.7045	0.566628	3.00815	0.00262847	0.0120085
miR-27b-3p	4359.88	-1.14721	0.383644	-2.99029	0.00278715	0.0126343
miR-548d-5p	62.4927	1.63734	0.553207	2.95973	0.00307911	0.0137439
miR-3162-5p	1680.23	1.50334	0.50996	2.94795	0.00319885	0.0141698
miR-6752-5p	340.705	1.24705	0.431198	2.89206	0.0038273	0.0157
miR-4688	2399.77	-1.03815	0.3625	-2.86386	0.00418509	0.0168707
miR-1343-5p	1162.37	1.08062	0.38136	2.8336	0.00460265	0.0179334
miR-6722-3p	1591.17	1.14563	0.46534	2.46192	0.0138194	0.0441084

## Sheet: ARDS vs Control
ARDS vs Control (N=97)
miR-ID	baseMean	log2FoldChange	lfcSE	stat	pvalue	padj
miR-4763-3p	18282.3	4.41477	0.370119	11.928	8.46e-33	8.89e-30
miR-885-3p	590.181	4.57535	0.382749	11.9539	6.19e-33	8.89e-30
miR-3652	1523.79	4.1514	0.378072	10.9804	4.75e-28	3.33e-25
miR-6875-5p	1171.85	3.24077	0.317704	10.2006	1.97e-24	1.04e-21
miR-6727-5p	13439.2	3.04253	0.316435	9.61503	6.91e-22	2.9e-19
miR-6798-5p	1660.86	3.13586	0.32895	9.53293	1.53e-21	5.36e-19
miR-6787-5p	202.131	2.6851	0.303775	8.83912	9.65e-19	2.9e-16
miR-760	158.356	2.78964	0.31887	8.74853	2.16e-18	5.68e-16
miR-6803-5p	41592.7	2.73567	0.316253	8.65027	5.14e-18	1.2e-15
miR-6722-3p	1591.17	3.89574	0.452244	8.61425	7.04e-18	1.48e-15
miR-6893-5p	264.421	1.97598	0.231616	8.53124	1.45e-17	2.77e-15
miR-6085	3930.46	2.92877	0.350186	8.36347	6.09e-17	1.07e-14
miR-4632-5p	10271.4	3.15754	0.391311	8.06915	7.08e-16	1.14e-13
miR-4665-5p	210.337	2.27395	0.28543	7.96678	1.63e-15	2.45e-13
miR-4644	131.349	2.57447	0.326071	7.8954	2.89e-15	4.06e-13
miR-1915-3p	9560.24	3.19095	0.405393	7.87124	3.51e-15	4.61e-13
miR-7107-5p	6110.78	2.41638	0.310505	7.78212	7.13e-15	8.82e-13
miR-4449	4851.27	3.20834	0.419541	7.64725	2.05e-14	2.4e-12
miR-6799-5p	3270.31	1.97324	0.262477	7.51777	5.57e-14	6.16e-12
miR-4734	4140.59	2.82759	0.389053	7.26788	3.65e-13	3.84e-11
miR-6088	2215.3	2.33484	0.324051	7.20515	5.8e-13	5.8e-11
miR-4706	257.203	2.08401	0.29309	7.11046	1.16e-12	1.11e-10
miR-7150	2901.35	1.86512	0.27587	6.76086	1.37e-11	1.25e-09
miR-766-3p	81.3021	-1.6486	0.245121	-6.72565	1.75e-11	1.53e-09
miR-4800-3p	1367.83	2.50533	0.373009	6.71654	1.86e-11	1.56e-09
miR-197-5p	1016.68	2.52104	0.377101	6.68531	2.3e-11	1.86e-09
miR-8069	1894.67	2.03724	0.307664	6.62164	3.55e-11	2.77e-09
miR-3175	84.9206	1.49545	0.226639	6.59841	4.16e-11	3.12e-09
miR-6869-5p	680.785	2.1973	0.339185	6.47818	9.28e-11	6.5e-09
miR-4690-5p	952.593	1.89815	0.299328	6.34139	2.28e-10	1.51e-08
miR-6821-5p	11365.1	2.06809	0.326219	6.33957	2.3e-10	1.51e-08
miR-3940-5p	1858.68	1.73423	0.276024	6.28292	3.32e-10	2.12e-08
miR-2861	107721	1.99428	0.327661	6.08643	1.15e-09	7.11e-08
miR-654-5p	113.096	1.99334	0.332354	5.99765	2e-09	1.14e-07
miR-7108-5p	4911.2	1.66919	0.285668	5.84312	5.12e-09	2.83e-07
miR-664b-3p	105.506	-1.81811	0.315319	-5.76595	8.12e-09	4.38e-07
miR-320c	441.99	1.20284	0.2121	5.6711	1.42e-08	7.42e-07
miR-1237-5p	25829.2	1.77446	0.313085	5.66766	1.45e-08	7.42e-07
miR-6837-5p	111.646	-1.45393	0.258169	-5.63172	1.78e-08	8.93e-07
miR-5001-5p	669.053	1.40425	0.252404	5.5635	2.64e-08	1.24e-06
miR-5010-5p	92.3465	2.00184	0.363224	5.5113	3.56e-08	1.63e-06
miR-6806-5p	83.7118	1.35996	0.248601	5.47048	4.49e-08	2.01e-06
miR-4269	59.5635	-1.12571	0.207533	-5.42425	5.82e-08	2.55e-06
miR-320d	296.722	1.07683	0.198988	5.41153	6.25e-08	2.65e-06
miR-1234-3p	125.192	-1.17621	0.22081	-5.32679	1e-07	4.12e-06
miR-6726-5p	687.767	1.22007	0.232841	5.23992	1.61e-07	6.27e-06
miR-1908-5p	643.913	1.5893	0.303328	5.23954	1.61e-07	6.27e-06
miR-1285-5p	979.801	1.92314	0.372415	5.16396	2.42e-07	9.08e-06
miR-1207-5p	15999.9	1.6829	0.328139	5.12863	2.92e-07	1.08e-05
miR-320a	615.699	1.16235	0.226861	5.12361	3e-07	1.09e-05
miR-6765-5p	159.203	1.31009	0.255936	5.1188	3.07e-07	1.1e-05
miR-3648	22538.2	2.28019	0.446738	5.10408	3.32e-07	1.16e-05
miR-6738-5p	6379.45	2.29038	0.451826	5.06915	4e-07	1.33e-05
miR-548d-5p	62.4927	2.7184	0.540287	5.03141	4.87e-07	1.57e-05
miR-6781-5p	4318.51	1.55431	0.309468	5.02252	5.1e-07	1.62e-05
miR-4758-5p	150.707	1.23812	0.246831	5.01606	5.27e-07	1.63e-05
miR-6824-5p	1025.36	2.15544	0.429556	5.01782	5.23e-07	1.63e-05
miR-320b	508.562	1.12368	0.227792	4.93292	8.1e-07	2.47e-05
miR-4688	2399.77	-1.70873	0.351888	-4.85587	1.2e-06	3.6e-05
miR-6877-3p	82.6668	1.34717	0.280411	4.80429	1.55e-06	4.47e-05
miR-3185	121.041	1.48604	0.310341	4.78841	1.68e-06	4.78e-05
miR-658	144.363	2.2538	0.478981	4.7054	2.53e-06	6.92e-05
miR-612	899.678	-2.33322	0.510394	-4.57141	4.84e-06	0.000119509
miR-4468	52.495	-1.3166	0.298901	-4.40481	1.06e-05	0.000244563
miR-1225-3p	121.263	1.42283	0.325588	4.37003	1.24e-05	0.000277793
miR-1343-5p	1162.37	1.57144	0.370297	4.24374	2.2e-05	0.000481323
miR-6775-5p	1604.01	1.15052	0.272649	4.2198	2.45e-05	0.000524473
miR-4535	234.058	-1.02632	0.244371	-4.19984	2.67e-05	0.000561446
miR-3141	4350.46	1.11056	0.267624	4.14969	3.33e-05	0.000672893
miR-5739	4076.53	1.93527	0.474502	4.07854	4.53e-05	0.000882065
miR-4484	338.924	1.04927	0.257441	4.07576	4.59e-05	0.000884474
miR-671-3p	73.8167	-1.23967	0.314123	-3.94645	7.93e-05	0.0014625
miR-4507	1000.89	1.65688	0.420609	3.93925	8.17e-05	0.00148113
miR-4530	1421.05	1.20886	0.308948	3.91282	9.12e-05	0.00161139
miR-3135a	737.03	1.02857	0.263543	3.90284	9.51e-05	0.00166529
miR-92b-5p	265.651	1.2314	0.31665	3.88885	0.000100722	0.00173539
miR-3197	259646	1.58709	0.409474	3.87593	0.000106216	0.00178613
miR-27a-5p	169.655	1.36799	0.353437	3.87053	0.000108599	0.00181171
miR-4498	94.6182	1.10342	0.285606	3.86345	0.000111797	0.00185037
miR-3182	386.594	2.00381	0.519182	3.85955	0.000113597	0.00186547
miR-8078	1772.17	-1.5656	0.415101	-3.7716	0.000162202	0.00254439
miR-1229-3p	53.929	-1.34007	0.355669	-3.76773	0.000164737	0.00256501
miR-4433b-5p	102.986	-1.00817	0.269031	-3.74742	0.00017866	0.00270175
miR-149-3p	39174.2	1.2916	0.353934	3.64926	0.000263	0.00371024
miR-5196-5p	1181.73	1.02022	0.28555	3.57284	0.000353127	0.00469793
miR-7845-5p	1063.7	1.52341	0.428191	3.55778	0.000374007	0.00494442
miR-664b-5p	112.733	-1.21029	0.36041	-3.3581	0.000784814	0.00886924
miR-6789-5p	273.741	1.09059	0.326263	3.34269	0.000829715	0.00927692
miR-424-3p	76.9166	1.15385	0.345659	3.33813	0.000843449	0.00938058
miR-3180-3p	568.713	1.01202	0.3188	3.17447	0.0015011	0.0141374
miR-6782-5p	305.33	1.10734	0.354819	3.12085	0.00180331	0.015794
miR-4647	168.583	-1.25549	0.432106	-2.90551	0.0036666	0.0246236
miR-1290	1547.52	1.04505	0.359568	2.90641	0.00365599	0.0246236
miR-3162-5p	1680.23	1.42259	0.495042	2.87367	0.00405732	0.0259694
miR-4271	7079.27	1.43335	0.550039	2.6059	0.0091634	0.0401223
miR-29b-1-5p	121.833	1.08876	0.423502	2.57084	0.0101451	0.0428313
miR-4461	158.814	1.24545	0.487822	2.55308	0.0106775	0.0437507

## Sheet: HV vs Control
HV vs control (N=153)
miR-ID	baseMean	log2FoldChange	lfcSE	stat	pvalue	padj
miR-124-3p	847.134	6.5527	0.697714	9.39167	5.90558e-21	1.24135e-17
miR-6849-5p	206.784	2.93762	0.404912	7.25496	4.01791e-13	4.22283e-10
miR-6722-3p	1591.17	2.75011	0.43344	6.34484	2.22655e-10	1.17005e-07
miR-211-3p	1774.13	2.14627	0.344542	6.22934	4.68398e-10	1.90169e-07
miR-4507	1000.89	2.50021	0.402856	6.2062	5.42822e-10	1.90169e-07
miR-181a-5p	1357.54	1.60095	0.260952	6.13504	8.51378e-10	2.55657e-07
miR-214-5p	129.265	1.51771	0.250495	6.05883	1.37118e-09	3.60277e-07
miR-6825-3p	153.787	2.58094	0.430145	6.00017	1.97112e-09	4.60365e-07
miR-6765-5p	159.203	1.44685	0.243828	5.93392	2.95794e-09	6.21759e-07
miR-107	327.059	1.44766	0.248611	5.823	5.78012e-09	1.08685e-06
miR-711	240.907	1.92189	0.330895	5.80816	6.31632e-09	1.08685e-06
miR-5739	4076.53	2.63612	0.454682	5.79773	6.72175e-09	1.08685e-06
miR-20a-5p	211.984	1.26024	0.219168	5.7501	8.91906e-09	1.33913e-06
miR-103a-3p	467.497	1.43341	0.256476	5.58886	2.28563e-08	2.45265e-06
let-7d-3p	73.9333	1.50386	0.269666	5.57677	2.45032e-08	2.45265e-06
miR-4665-5p	210.337	1.52531	0.273417	5.57871	2.42312e-08	2.45265e-06
miR-199a-5p	3913.67	1.64945	0.299179	5.51324	3.52279e-08	3.36586e-06
miR-181b-5p	270.825	1.30823	0.240997	5.4284	5.68629e-08	4.78103e-06
miR-19a-3p	416.201	1.46459	0.27382	5.34872	8.8576e-08	6.582e-06
miR-331-3p	187.39	1.50008	0.280143	5.35468	8.57094e-08	6.582e-06
miR-17-3p	79.1362	1.52485	0.285479	5.34138	9.2244e-08	6.582e-06
let-7e-5p	492.194	1.75809	0.329349	5.33807	9.39391e-08	6.582e-06
miR-455-3p	172.63	1.34533	0.252516	5.32769	9.94704e-08	6.74474e-06
miR-6088	2215.3	1.64193	0.310531	5.28748	1.24015e-07	8.14623e-06
miR-7150	2901.35	1.39196	0.264341	5.26579	1.39589e-07	8.89142e-06
miR-664a-5p	117.261	1.79564	0.345958	5.19033	2.09927e-07	1.26076e-05
miR-6798-5p	1660.86	1.6171	0.315306	5.12866	2.91815e-07	1.65783e-05
miR-143-5p	87.3998	1.04685	0.204699	5.11411	3.15216e-07	1.74364e-05
miR-19b-3p	1412.62	1.50298	0.298572	5.03389	4.80637e-07	2.59051e-05
miR-181d-5p	192.014	1.1875	0.23662	5.01859	5.20531e-07	2.73539e-05
miR-425-5p	156.207	1.09388	0.219459	4.98445	6.21399e-07	2.97619e-05
miR-28-5p	166.465	1.13317	0.226902	4.9941	5.91103e-07	2.97619e-05
miR-30e-5p	351.735	1.34132	0.268689	4.99208	5.97336e-07	2.97619e-05
miR-4535	234.058	-1.15689	0.232471	-4.97647	6.47555e-07	3.0248e-05
miR-34a-5p	918.517	1.21044	0.244711	4.9464	7.55983e-07	3.31058e-05
miR-654-5p	113.096	1.57072	0.317861	4.94154	7.75081e-07	3.32494e-05
miR-324-5p	86.2954	1.16587	0.237715	4.90447	9.368e-07	3.71693e-05
miR-125b-5p	13683.8	1.25037	0.254949	4.90441	9.37106e-07	3.71693e-05
miR-29b-3p	3657.52	1.7636	0.36044	4.89292	9.93525e-07	3.79707e-05
miR-106b-5p	382.559	1.30776	0.268075	4.87831	1.06997e-06	4.01622e-05
miR-92a-3p	581.712	1.21568	0.251202	4.83946	1.30191e-06	4.63834e-05
miR-30b-5p	614.232	1.36792	0.282441	4.84321	1.27761e-06	4.63834e-05
miR-125a-5p	3114.92	1.46887	0.303863	4.834	1.33818e-06	4.68809e-05
miR-320a	615.699	1.04706	0.217057	4.82388	1.40789e-06	4.85146e-05
miR-30a-5p	858.241	1.35587	0.282085	4.80659	1.53524e-06	5.08399e-05
miR-381-3p	245.329	1.41112	0.293682	4.80495	1.54793e-06	5.08399e-05
miR-5010-5p	92.3465	1.67005	0.347257	4.80925	1.51494e-06	5.08399e-05
miR-93-5p	360.64	1.07221	0.223949	4.78773	1.68676e-06	5.37209e-05
let-7a-5p	4219.5	1.60775	0.335649	4.78998	1.66797e-06	5.37209e-05
miR-99b-5p	513.58	1.12972	0.236706	4.77268	1.81793e-06	5.7034e-05
miR-199a-3p	5659.23	1.27261	0.267269	4.76154	1.92125e-06	5.93892e-05
miR-664a-3p	58.8053	1.49038	0.313943	4.74727	2.06176e-06	6.28089e-05
miR-17-5p	316.64	1.10929	0.235486	4.71065	2.46929e-06	7.22844e-05
let-7b-5p	2558.92	1.44392	0.306558	4.7101	2.47596e-06	7.22844e-05
miR-148a-3p	166.62	1.19364	0.253574	4.70725	2.51085e-06	7.22987e-05
miR-154-3p	55.556	1.29871	0.276935	4.68959	2.7376e-06	7.60463e-05
miR-21-5p	34402.5	1.44972	0.309009	4.69151	2.71192e-06	7.60463e-05
miR-92b-3p	231.571	1.08331	0.23153	4.6789	2.88414e-06	7.67401e-05
miR-320b	508.562	1.01416	0.21787	4.65487	3.24192e-06	8.51815e-05
miR-193b-3p	2065.66	1.22772	0.264345	4.64439	3.41078e-06	8.74324e-05
miR-424-5p	850.889	1.59888	0.344566	4.64027	3.47948e-06	8.81189e-05
miR-148b-3p	176.388	1.20777	0.260587	4.6348	3.57287e-06	8.82836e-05
miR-26a-5p	2761.73	1.24728	0.269361	4.63051	3.64762e-06	8.82836e-05
miR-15a-5p	1884.69	1.37812	0.29764	4.63015	3.65399e-06	8.82836e-05
miR-154-5p	143.42	1.03495	0.223984	4.62062	3.82595e-06	9.03611e-05
miR-30d-5p	796.548	1.2489	0.271028	4.60803	4.06503e-06	9.3849e-05
miR-33a-5p	62.6325	1.59092	0.347162	4.58265	4.5913e-06	0.000102669
miR-193a-5p	451.896	1.05084	0.229436	4.5801	4.64755e-06	0.000102833
miR-2861	107721	1.4335	0.314002	4.56527	4.9885e-06	0.000108362
miR-146b-5p	96.4634	1.12718	0.247124	4.5612	5.08631e-06	0.000109096
miR-130a-3p	1455.54	1.42649	0.313	4.55749	5.17682e-06	0.000109916
miR-136-5p	644.839	1.70523	0.377085	4.52214	6.12162e-06	0.000126582
miR-484	419.738	1.05248	0.233044	4.51621	6.29559e-06	0.000127874
miR-10a-5p	139.725	1.1278	0.24978	4.51516	6.3268e-06	0.000127874
miR-155-5p	97.4122	1.29462	0.287022	4.51051	6.46726e-06	0.000129468
let-7c-5p	2488.68	1.40211	0.311876	4.49572	6.93361e-06	0.00013371
miR-411-5p	98.5697	1.34232	0.299018	4.48908	7.15311e-06	0.000136689
miR-15b-5p	655.583	1.10746	0.247412	4.47618	7.59915e-06	0.000140118
miR-29b-1-5p	121.833	1.80912	0.404005	4.47797	7.53577e-06	0.000140118
miR-23b-3p	5816.22	1.09015	0.243739	4.47261	7.72724e-06	0.00014124
miR-6775-5p	1604.01	1.16422	0.261157	4.45793	8.27545e-06	0.000148675
miR-193a-3p	871.736	1.4236	0.319818	4.45129	8.53579e-06	0.000152053
miR-25-3p	414.653	1.07628	0.242118	4.44528	8.77765e-06	0.000153755
miR-127-3p	509.157	1.1054	0.248886	4.44142	8.93692e-06	0.000155251
miR-615-3p	81.6685	1.09621	0.248229	4.41613	1.00482e-05	0.000171719
miR-361-5p	185.611	1.03388	0.234221	4.41413	1.01415e-05	0.000171787
miR-374b-5p	129.996	1.1952	0.27094	4.4113	1.02753e-05	0.000171787
miR-22-3p	13357.1	1.29459	0.294844	4.39076	1.12954e-05	0.000186951
miR-3607-5p	165.857	1.55963	0.355478	4.38743	1.14696e-05	0.000188353
miR-365a-3p	763.332	1.15821	0.26461	4.37706	1.20292e-05	0.000194502
let-7i-5p	4783.18	1.24632	0.285154	4.37068	1.23858e-05	0.00019874
let-7d-5p	603.774	1.22574	0.281207	4.35886	1.30739e-05	0.000208192
miR-145-5p	9591.56	1.00059	0.2297	4.35605	1.32428e-05	0.000209296
miR-143-3p	6523.89	1.23302	0.284134	4.33957	1.42763e-05	0.000220653
miR-30c-5p	924.418	1.25553	0.29131	4.30995	1.6329e-05	0.000248388
miR-106a-5p	71.7617	1.02512	0.238767	4.29338	1.75976e-05	0.000262342
miR-6803-5p	41592.7	1.29392	0.303072	4.26937	1.96029e-05	0.000284175
miR-1915-3p	9560.24	1.65913	0.388504	4.27056	1.94979e-05	0.000284175
miR-24-2-5p	95.4104	1.06525	0.251293	4.2391	2.24421e-05	0.000322863
miR-140-5p	428.433	1.17556	0.277504	4.23621	2.27325e-05	0.000322863
miR-31-5p	4846.84	1.23226	0.290844	4.23682	2.26705e-05	0.000322863
miR-329-3p	140.968	1.0481	0.248009	4.22606	2.37819e-05	0.0003355
miR-379-5p	109.042	1.0258	0.244966	4.18751	2.82029e-05	0.000384952
miR-221-5p	357.002	1.53542	0.36802	4.17211	3.01786e-05	0.00040149
miR-27a-3p	13615.1	1.40432	0.337754	4.15783	3.2128e-05	0.000419461
miR-6081	152.096	-1.03466	0.249555	-4.14604	3.3827e-05	0.000436223
miR-196b-5p	171.568	1.19817	0.290368	4.12638	3.68519e-05	0.000463848
miR-503-5p	66.7062	1.02443	0.248528	4.12201	3.75589e-05	0.000469933
miR-29a-3p	11130.3	1.2803	0.311058	4.11594	3.85603e-05	0.000479219
miR-4706	257.203	1.15091	0.280865	4.09774	4.17203e-05	0.000506913
miR-199b-5p	94.9529	1.12407	0.274903	4.08897	4.33295e-05	0.000517492
let-7f-5p	1554.8	1.38869	0.342983	4.04885	5.14701e-05	0.000591203
miR-22-5p	595.323	1.09573	0.270971	4.0437	5.26136e-05	0.000597804
miR-377-3p	840.845	1.28922	0.321929	4.00468	6.21004e-05	0.000681696
miR-301a-3p	83.139	1.09096	0.272683	4.00082	6.31226e-05	0.000684926
miR-6727-5p	13439.2	1.19907	0.303257	3.95398	7.68624e-05	0.000803805
miR-6789-5p	273.741	1.22986	0.311961	3.94235	8.06869e-05	0.000839623
miR-337-5p	580.153	1.15011	0.292963	3.9258	8.64413e-05	0.000873556
miR-34a-3p	61.3158	1.1114	0.289051	3.845	0.000120551	0.0011114
miR-369-5p	53.8962	1.03004	0.268303	3.8391	0.000123486	0.00113349
miR-221-3p	14143.9	1.1169	0.291466	3.83199	0.000127112	0.00115168
miR-4763-3p	18282.3	1.35594	0.354715	3.82262	0.000132041	0.00118107
miR-10b-5p	164.229	1.00504	0.264733	3.79642	0.0001468	0.00129653
miR-3609	63.5925	1.24709	0.329548	3.78426	0.000154168	0.00134465
miR-5093	83.1282	-1.0814	0.288221	-3.75198	0.000175445	0.00148704
miR-4533	111.553	-1.01539	0.271798	-3.73581	0.000187112	0.00156697
miR-4539	233.23	1.14016	0.305732	3.72929	0.000192021	0.00158982
miR-760	158.356	1.13142	0.306384	3.69281	0.00022179	0.00179309
miR-130b-3p	233.097	1.2427	0.336495	3.69309	0.000221548	0.00179309
miR-4800-3p	1367.83	1.31407	0.357489	3.67583	0.000237078	0.00189482
miR-4461	158.814	1.71152	0.466486	3.66896	0.000243535	0.00191011
miR-1237-5p	25829.2	1.09918	0.300032	3.66355	0.000248742	0.00193647
miR-376a-3p	963.207	1.08261	0.296702	3.6488	0.00026347	0.00200657
miR-27b-3p	4359.88	1.28996	0.356839	3.61496	0.000300389	0.0022155
miR-181c-5p	151.637	1.00877	0.281835	3.5793	0.000344514	0.00247157
miR-1285-5p	979.801	1.273	0.35685	3.56731	0.000360661	0.00256118
miR-222-5p	911.805	1.31768	0.37296	3.53303	0.000410824	0.00280374
miR-16-5p	3697.95	1.00511	0.286062	3.51361	0.000442056	0.00294051
miR-136-3p	105.707	1.09157	0.312122	3.49725	0.000470074	0.0030713
miR-7107-5p	6110.78	1.02609	0.297574	3.44819	0.000564355	0.003498
miR-3180-3p	568.713	1.03058	0.305193	3.37681	0.000733329	0.00422317
miR-6822-5p	285.813	-1.25967	0.377684	-3.33524	0.000852244	0.00471426
miR-1913	141.357	1.00615	0.30681	3.2794	0.00104028	0.00549411
miR-885-3p	590.181	1.20461	0.367729	3.2758	0.00105365	0.00552352
miR-1225-3p	121.263	1.00826	0.311238	3.23951	0.00119735	0.00596408
miR-128-1-5p	314.433	1.14781	0.367324	3.12479	0.00177932	0.00778437
miR-664b-5p	112.733	1.05017	0.336718	3.11885	0.00181561	0.00785269
miR-3180	168.038	1.14713	0.369178	3.10725	0.00188837	0.00803514
miR-23c	67.1846	1.16209	0.378325	3.07166	0.00212871	0.00881767
miR-4647	168.583	-1.2285	0.412419	-2.97877	0.00289406	0.010902
miR-3652	1523.79	1.0168	0.362614	2.80409	0.00504586	0.0158978
miR-4449	4851.27	1.09921	0.402088	2.73376	0.00626148	0.0181384
miR-612	899.678	-1.2671	0.488405	-2.59436	0.00947673	0.02363
