# Supplementary material for: Acute respiratory distress vs healthy lung environments differently affect mesenchymal stromal cell extracellular vesicle miRNAs
Source: Cytotherapy. Author manuscript; Available in PMC 2026 May 18. (PMC13181138; doi:10.1016/j.jcyt.2025.01.006)
Supplement: 10 [file NIHMS2170204-supplement-10.xlsx]

## Sheet: Sheet1
ARDS vs Control - from Top Up Regulated miRs (duplicate pathways shown in Red) - Pathways chosen for Plot shown in Gray
Input - Top 50 Upregulated miRs from total of N=82							Input - all Down Regulated miRs = 15
Pathway Name	Hits	Pval	adj.Pval	Log10	Negative Log10		Name	Hits	Pval	adj.Pval	Log10	Negative Log10
Gene Expression	122	7.62e-08	7.2e-06	-5.14267	5.14267		Gene Expression	148	4.17e-16	4.17e-14	-13.3799	13.3799
Activation of BH3-only proteins	12	1.62e-07	7.2e-06	-5.14267	5.14267		Cellular responses to stress	60	3.86e-12	1.93e-10	-9.71444	9.71444
Activation of BAD and translocation to mitochondria	9	2.16e-07	7.2e-06	-5.14267	5.14267		Generic Transcription Pathway	45	1.28e-09	4.26667e-08	-7.36991	7.36991
Intrinsic Pathway for Apoptosis	14	1.39e-06	3.475e-05	-4.45905	4.45905		Cellular response to heat stress	22	2.46e-07	6.15e-06	-5.21112	5.21112
Signalling by NGF	49	2.4e-06	4.8e-05	-4.31876	4.31876		Regulation of HSF1-mediated heat shock response	18	7.33e-07	1.44286e-05	-4.84078	4.84078
Apoptosis	31	1.19e-05	0.000196	-3.70774	3.70774		ISG15 antiviral mechanism	20	1.01e-06	1.44286e-05	-4.84078	4.84078
Membrane Trafficking	30	1.62e-05	0.000196	-3.70774	3.70774		Antiviral mechanism by IFN-stimulated genes	20	1.01e-06	1.44286e-05	-4.84078	4.84078
Programmed Cell Death	31	1.8e-05	0.000196	-3.70774	3.70774		Signaling by Wnt	46	1.71e-06	2.1375e-05	-4.67009	4.67009
Transcriptional Regulation by TP53	16	1.96e-05	0.000196	-3.70774	3.70774		Transcriptional activity of SMAD2/SMAD3:SMAD4 heterotrimer	15	3.25e-06	3.61111e-05	-4.44236	4.44236
TP53 Regulates Metabolic Genes	16	1.96e-05	0.000196	-3.70774	3.70774		Cellular Senescence	31	4.33e-06	3.80833e-05	-4.41927	4.41927
NGF signalling via TRKA from the plasma membrane	35	3.47e-05	0.000315455	-3.50106	3.50106		Signaling by TGF-beta Receptor Complex	20	4.55e-06	3.80833e-05	-4.41927	4.41927
Translocation of GLUT4 to the plasma membrane	15	5.09e-05	0.000424167	-3.37246	3.37246		Interactions of Vpr with host cellular proteins	13	4.57e-06	3.80833e-05	-4.41927	4.41927
Signaling by Rho GTPases	54	6.41e-05	0.000493077	-3.30709	3.30709		Cell Cycle, Mitotic	65	5.89e-06	4.53077e-05	-4.34383	4.34383
Immune System	119	7.3e-05	0.000521429	-3.28281	3.28281		Vpr-mediated nuclear import of PICs	12	9.22e-06	6.58571e-05	-4.1814	4.1814
Signaling by Wnt	41	8.73e-05	0.000582	-3.23508	3.23508		TRIF-mediated TLR3/TLR4 signaling	20	1.38e-05	9.2e-05	-4.03621	4.03621
Pre-NOTCH Transcription and Translation	8	0.000142	0.000835294	-3.07816	3.07816		MyD88-independent TLR3/TLR4 cascade	20	1.7e-05	0.0001	-4	4
Interferon Signaling	39	0.000142	0.000835294	-3.07816	3.07816		Toll Like Receptor 3 (TLR3) Cascade	20	1.7e-05	0.0001	-4	4
Pre-NOTCH Expression and Processing	9	0.000156	0.000866667	-3.06215	3.06215		Host Interactions of HIV factors	27	2.24e-05	0.000124444	-3.90502	3.90502
RHO GTPases activate IQGAPs	7	0.000173	0.000910526	-3.04071	3.04071		beta-catenin independent WNT signaling	25	2.54e-05	0.000129	-3.88941	3.88941
Influenza Infection	24	0.000228	0.00114	-2.9431	2.9431		Activated TLR4 signalling	22	2.58e-05	0.000129	-3.88941	3.88941
G2/M DNA damage checkpoint	7	0.000283	0.00134762	-2.87043	2.87043		Cell Cycle	73	2.87e-05	0.000136667	-3.86434	3.86434
Influenza Life Cycle	23	0.00031	0.00140909	-2.85106	2.85106		Oncogene Induced Senescence	11	3.98e-05	0.000180909	-3.74254	3.74254
Cell Cycle	68	0.000375	0.00162917	-2.78803	2.78803		Toll Like Receptor 4 (TLR4) Cascade	22	4.37e-05	0.00019	-3.72125	3.72125
Cell Cycle, Mitotic	58	0.000391	0.00162917	-2.78803	2.78803		Mitotic Anaphase	31	5.23e-05	0.000217917	-3.66171	3.66171
Generic Transcription Pathway	32	0.000417	0.001668	-2.7778	2.7778		Rev-mediated nuclear export of HIV RNA	11	5.66e-05	0.0002264	-3.64512	3.64512
Vesicle-mediated transport	31	0.000557	0.00214231	-2.66912	2.66912		Mitotic Metaphase and Anaphase	31	5.92e-05	0.000227692	-3.64265	3.64265
Translation	26	0.000652	0.00235714	-2.62761	2.62761		Downregulation of SMAD2/3:SMAD4 transcriptional activity	9	7.5e-05	0.000277778	-3.5563	3.5563
DARPP-32 events	8	0.00066	0.00235714	-2.62761	2.62761		Nuclear Pore Complex (NPC) Disassembly	11	7.92e-05	0.000280345	-3.55231	3.55231
Apoptotic execution phase	12	0.000802	0.00276552	-2.55822	2.55822		Viral Messenger RNA Synthesis	10	8.13e-05	0.000280345	-3.55231	3.55231
Cellular responses to stress	39	0.000913	0.00304333	-2.51665	2.51665		SUMOylation of DNA damage response and repair proteins	18	9.44e-05	0.0003	-3.52288	3.52288
Downstream signal transduction	26	0.0011	0.00354839	-2.44997	2.44997		SUMO E3 ligases SUMOylate target proteins	18	9.44e-05	0.0003	-3.52288	3.52288
Influenza Viral RNA Transcription and Replication	21	0.0012	0.00366667	-2.43573	2.43573		mRNA Splicing - Major Pathway	24	9.9e-05	0.0003	-3.52288	3.52288
Signaling by EGFR	28	0.00121	0.00366667	-2.43573	2.43573		mRNA Splicing	24	9.9e-05	0.0003	-3.52288	3.52288
Amino acid transport across the plasma membrane	9	0.00135	0.00397059	-2.40115	2.40115		Interactions of Rev with host cellular proteins	11	0.000109	0.000320588	-3.49405	3.49405
TCF dependent signaling in response to WNT	28	0.0019	0.00536111	-2.27075	2.27075		Deadenylation of mRNA	9	0.000113	0.000322857	-3.49099	3.49099
Post-transcriptional silencing by small RNAs	4	0.00193	0.00536111	-2.27075	2.27075		Separation of Sister Chromatids	29	0.000122	0.000338889	-3.46994	3.46994
Interactions of Rev with host cellular proteins	9	0.00218	0.00589189	-2.22975	2.22975		S Phase	24	0.000132	0.000356757	-3.44763	3.44763
Ca2+ pathway	10	0.00256	0.00673684	-2.17154	2.17154		Regulation of Glucokinase by Glucokinase Regulatory Protein	10	0.000163	0.000428947	-3.3676	3.3676
Regulation of pyruvate dehydrogenase (PDH) complex	5	0.00289	0.00692857	-2.15936	2.15936		Glucose transport	12	0.000168	0.000430769	-3.36576	3.36576
CLEC7A (Dectin-1) induces NFAT activation	5	0.00289	0.00692857	-2.15936	2.15936		Processing of Capped Intron-Containing Pre-mRNA	24	0.000173	0.0004325	-3.36401	3.36401
Chk1/Chk2(Cds1) mediated inactivation of Cyclin B:Cdk1 complex	5	0.00289	0.00692857	-2.15936	2.15936		M Phase	39	0.000184	0.00044878	-3.34797	3.34797
Regulation of HSF1-mediated heat shock response	12	0.00291	0.00692857	-2.15936	2.15936		SUMOylation	18	0.000231	0.00055	-3.25964	3.25964
Metabolism of proteins	79	0.00335	0.00748936	-2.12556	2.12556		Hexose transport	12	0.00028	0.000651163	-3.18631	3.18631
Downstream signaling of activated FGFR1	23	0.00352	0.00748936	-2.12556	2.12556		Cell Cycle Checkpoints	24	0.000293	0.000665909	-3.17659	3.17659
Downstream signaling of activated FGFR2	23	0.00352	0.00748936	-2.12556	2.12556		Nuclear import of Rev protein	10	0.000304	0.000675556	-3.17034	3.17034
Downstream signaling of activated FGFR3	23	0.00352	0.00748936	-2.12556	2.12556		Oxidative Stress Induced Senescence	19	0.000327	0.00071087	-3.14821	3.14821
Downstream signaling of activated FGFR4	23	0.00352	0.00748936	-2.12556	2.12556		MAP kinase activation in TLR cascade	13	0.000353	0.000751064	-3.12432	3.12432
Nonsense Mediated Decay (NMD) independent of the Exon Junction Complex (EJC)	17	0.00408	0.0085	-2.07058	2.07058		TRAF6 Mediated Induction of proinflammatory cytokines	14	0.000413	0.000842857	-3.07425	3.07425
N-glycan trimming in the ER and Calnexin/Calreticulin cycle	5	0.00434	0.00870588	-2.06019	2.06019		Toll-Like Receptors Cascades	22	0.000413	0.000842857	-3.07425	3.07425
Oncogene Induced Senescence	8	0.00444	0.00870588	-2.06019	2.06019		PCP/CE pathway	17	0.000507	0.001014	-2.99396	2.99396
RHO GTPases Activate WASPs and WAVEs	8	0.00444	0.00870588	-2.06019	2.06019		Dectin-1 mediated noncanonical NF-kB signaling	14	0.000606	0.00118823	-2.9251	2.9251
PI Metabolism	11	0.00466	0.00874603	-2.05819	2.05819		Degradation of GLI2 by the proteasome	14	0.000729	0.00138679	-2.85799	2.85799
Nonsense-Mediated Decay (NMD)	19	0.00475	0.00874603	-2.05819	2.05819		HIV Infection	35	0.000735	0.00138679	-2.85799	2.85799
Nonsense Mediated Decay (NMD) enhanced by the Exon Junction Complex (EJC)	19	0.00475	0.00874603	-2.05819	2.05819		Programmed Cell Death	27	0.000753	0.00139444	-2.8556	2.8556
Regulation of mRNA stability by proteins that bind AU-rich elements	16	0.00494	0.00874603	-2.05819	2.05819		Toll Like Receptor 10 (TLR10) Cascade	15	0.000916	0.00149365	-2.82575	2.82575
Cellular response to heat stress	14	0.00498	0.00874603	-2.05819	2.05819		Toll Like Receptor 5 (TLR5) Cascade	15	0.000916	0.00149365	-2.82575	2.82575
Signaling by PDGF	27	0.00529	0.00874603	-2.05819	2.05819		MyD88 cascade initiated on plasma membrane	15	0.000916	0.00149365	-2.82575	2.82575
Signaling by ERBB2	24	0.00538	0.00874603	-2.05819	2.05819		MyD88:Mal cascade initiated on plasma membrane	16	0.000935	0.00149365	-2.82575	2.82575
G2/M Checkpoints	11	0.00547	0.00874603	-2.05819	2.05819		Toll Like Receptor TLR1:TLR2 Cascade	16	0.000935	0.00149365	-2.82575	2.82575
Fc epsilon receptor (FCERI) signaling	26	0.00548	0.00874603	-2.05819	2.05819		Toll Like Receptor TLR6:TLR2 Cascade	16	0.000935	0.00149365	-2.82575	2.82575
Rev-mediated nuclear export of HIV RNA	8	0.00551	0.00874603	-2.05819	2.05819		Toll Like Receptor 2 (TLR2) Cascade	16	0.000935	0.00149365	-2.82575	2.82575
Nuclear import of Rev protein	8	0.00551	0.00874603	-2.05819	2.05819		L1CAM interactions	17	0.000936	0.00149365	-2.82575	2.82575
Vpr-mediated nuclear import of PICs	8	0.00551	0.00874603	-2.05819	2.05819		GRB2 events in EGFR signaling	6	0.000941	0.00149365	-2.82575	2.82575
Recycling pathway of L1	7	0.00574	0.00896875	-2.04727	2.04727		Pre-NOTCH Expression and Processing	8	0.000962	0.00150312	-2.823	2.823
Platelet degranulation	15	0.00598	0.00909091	-2.04139	2.04139		Pre-NOTCH Transcription and Translation	7	0.00102	0.00156061	-2.80671	2.80671
A third proteolytic cleavage releases NICD	4	0.006	0.00909091	-2.04139	2.04139		TCF dependent signaling in response to WNT	29	0.00103	0.00156061	-2.80671	2.80671
Apoptotic cleavage of cellular proteins	9	0.00611	0.0091194	-2.04003	2.04003		TRAF6 mediated induction of NFkB and MAP kinases upon TLR7/8 or 9 activation	15	0.00108	0.0016	-2.79588	2.79588
DAP12 signaling	24	0.00635	0.00933824	-2.02974	2.02974		Regulation of APC/C activators between G1/S and early anaphase	16	0.00109	0.0016	-2.79588	2.79588
Nuclear Pore Complex (NPC) Disassembly	8	0.00678	0.00982609	-2.00762	2.00762		Nuclear Envelope Breakdown	11	0.00112	0.0016	-2.79588	2.79588
Regulation of cholesterol biosynthesis by SREBP (SREBF)	9	0.00731	0.0104429	-1.98118	1.98118		mRNA Splicing - Minor Pathway	11	0.00112	0.0016	-2.79588	2.79588
Eukaryotic Translation Elongation	16	0.00771	0.0105	-1.97881	1.97881		AUF1 (hnRNP D0) destabilizes mRNA	13	0.00116	0.0016338	-2.7868	2.7868
M Phase	33	0.00799	0.0105	-1.97881	1.97881		Immune System	113	0.00123	0.00168	-2.77469	2.77469
Cell death signalling via NRAGE, NRIF and NADE	12	0.0082	0.0105	-1.97881	1.97881		Apoptosis	26	0.00123	0.00168	-2.77469	2.77469
Eukaryotic Translation Initiation	19	0.00849	0.0105	-1.97881	1.97881		Toll Like Receptor 7/8 (TLR7/8) Cascade	15	0.00126	0.00168	-2.77469	2.77469
Cap-dependent Translation Initiation	19	0.00849	0.0105	-1.97881	1.97881		MyD88 dependent cascade initiated on endosome	15	0.00126	0.00168	-2.77469	2.77469
Mitotic Prometaphase	17	0.00862	0.0105	-1.97881	1.97881		SHC1 events in EGFR signaling	6	0.00145	0.00188312	-2.72512	2.72512
deactivation of the beta-catenin transactivating complex	9	0.00869	0.0105	-1.97881	1.97881		Mismatch repair (MMR) directed by MSH2:MSH6 (MutSalpha)	6	0.00145	0.00188312	-2.72512	2.72512
Viral Messenger RNA Synthesis	7	0.00903	0.0105	-1.97881	1.97881		CLEC7A (Dectin-1) signaling	19	0.0015	0.00192308	-2.716	2.716
Golgi Associated Vesicle Biogenesis	7	0.00903	0.0105	-1.97881	1.97881		Regulatory RNA pathways	19	0.0017	0.0021375	-2.67009	2.67009
eNOS activation	4	0.00928	0.0105	-1.97881	1.97881		Toll Like Receptor 9 (TLR9) Cascade	15	0.00171	0.0021375	-2.67009	2.67009
Double-Strand Break Repair	6	0.00936	0.0105	-1.97881	1.97881		Calnexin/calreticulin cycle	5	0.00189	0.00233333	-2.63202	2.63202
SRP-dependent cotranslational protein targeting to membrane	18	0.00944	0.0105	-1.97881	1.97881		Asymmetric localization of PCP proteins	13	0.00196	0.00236905	-2.62543	2.62543
GTP hydrolysis and joining of the 60S ribosomal subunit	18	0.00944	0.0105	-1.97881	1.97881		Vitamin C (ascorbate) metabolism	4	0.00199	0.00236905	-2.62543	2.62543
Signaling by FGFR	23	0.00979	0.0105	-1.97881	1.97881		Post-transcriptional silencing by small RNAs	4	0.00199	0.00236905	-2.62543	2.62543
Signaling by FGFR1	23	0.00979	0.0105	-1.97881	1.97881		Regulation of mRNA stability by proteins that bind AU-rich elements	17	0.00214	0.0024421	-2.61224	2.61224
Signaling by FGFR2	23	0.00979	0.0105	-1.97881	1.97881		Mismatch Repair	6	0.00214	0.0024421	-2.61224	2.61224
Signaling by FGFR3	23	0.00979	0.0105	-1.97881	1.97881		Stabilization of p53	12	0.00222	0.0024421	-2.61224	2.61224
Signaling by FGFR4	23	0.00979	0.0105	-1.97881	1.97881		APC/C-mediated degradation of cell cycle proteins	16	0.00223	0.0024421	-2.61224	2.61224
Host Interactions of HIV factors	20	0.00994	0.0105	-1.97881	1.97881		Regulation of mitotic cell cycle	16	0.00223	0.0024421	-2.61224	2.61224
Interactions of Vpr with host cellular proteins	8	0.00995	0.0105	-1.97881	1.97881		Transcriptional regulation by small RNAs	15	0.00229	0.0024421	-2.61224	2.61224
Signaling by ERBB4	22	0.0102	0.0105	-1.97881	1.97881		Cytokine Signaling in Immune system	41	0.0023	0.0024421	-2.61224	2.61224
p75 NTR receptor-mediated signalling	15	0.0105	0.0105	-1.97881	1.97881		Synthesis of DNA	18	0.0023	0.0024421	-2.61224	2.61224
Response to elevated platelet cytosolic Ca2+	15	0.0105	0.0105	-1.97881	1.97881		GLI3 is processed to GLI3R by the proteasome	13	0.0023	0.0024421	-2.61224	2.61224
RHO GTPases Activate Formins	17	0.0105	0.0105	-1.97881	1.97881		Activation of NF-kappaB in B cells	14	0.00232	0.0024421	-2.61224	2.61224
PI3K events in ERBB4 signaling	16	0.0105	0.0105	-1.97881	1.97881		Degradation of beta-catenin by the destruction complex	14	0.00232	0.0024421	-2.61224	2.61224
PIP3 activates AKT signaling	16	0.0105	0.0105	-1.97881	1.97881		Chromatin modifying enzymes	33	0.00241	0.00248454	-2.60475	2.60475
PI3K events in ERBB2 signaling	16	0.0105	0.0105	-1.97881	1.97881		Chromatin organization	33	0.00241	0.00248454	-2.60475	2.60475
PI-3K cascade:FGFR1	16	0.0105	0.0105	-1.97881	1.97881		Cdc20:Phospho-APC/C mediated degradation of Cyclin A	14	0.00269	0.00272727	-2.56427	2.56427
PI-3K cascade:FGFR2	16	0.0105	0.0105	-1.97881	1.97881		Autodegradation of Cdh1 by Cdh1:APC/C	13	0.0027	0.00272727	-2.56427	2.56427
PI-3K cascade:FGFR3	16	0.0105	0.0105	-1.97881	1.97881		SMAD2/SMAD3:SMAD4 heterotrimer regulates transcription	8	0.00292	0.00292	-2.53462	2.53462
