# Supplementary material for: Acute respiratory distress vs healthy lung environments differently affect mesenchymal stromal cell extracellular vesicle miRNAs
Source: Cytotherapy. Author manuscript; Available in PMC 2026 May 18. (PMC13181138; doi:10.1016/j.jcyt.2025.01.006)
Supplement: 11 [file NIHMS2170204-supplement-11.xlsx]

## Sheet: Sheet1
Table: Top 100 Pathways regulated in ARDS vs HV - from Top Regulated miRs (duplicate pathways shown in Red) - Pathways chosen for Plot shown in Gray
Input - All 50 Upregulated miRs from total of N=58 (ranked by Adj P)							Input - Top 50 Down Regulated miRs from total of N = 68 (ranked by Adj P)
Pathway Name	Hits	Pval	adj.Pval	Log10	Negative Log10		Name	Hits	Pval	adj.Pval	Log10	Negative Log10
Immune System	268	9.19e-16	5.75e-14	-13.2403	13.2403		Cell Cycle, Mitotic	375	1.46e-14	1.46e-12	-11.8356	11.8356
Cytokine Signaling in Immune system	109	1.15e-15	5.75e-14	-13.2403	13.2403		Gene Expression	742	8.3e-14	4.15e-12	-11.382	11.382
Interferon Signaling	75	1.12e-13	3.73333e-12	-11.4279	11.4279		Metabolism of proteins	569	8.31e-13	2.77e-11	-10.5575	10.5575
Interferon alpha/beta signaling	40	1.58e-13	3.95e-12	-11.4034	11.4034		Infectious disease	329	2.22e-12	5.55e-11	-10.2557	10.2557
Signalling by NGF	87	5.52e-08	1.104e-06	-5.95703	5.95703		S Phase	115	8.26e-11	1.652e-09	-8.78199	8.78199
NGF signalling via TRKA from the plasma membrane	64	3.01e-07	5.01667e-06	-5.29958	5.29958		Mitotic G1-G1/S phases	123	1.19e-10	1.91429e-09	-8.71799	8.71799
Interferon gamma signaling	33	4.81e-07	6.87143e-06	-5.16295	5.16295		HIV Infection	204	1.34e-10	1.91429e-09	-8.71799	8.71799
Programmed Cell Death	53	1.81e-06	2.17778e-05	-4.66199	4.66199		Mitotic G2-G2/M phases	109	3.45e-10	4.3125e-09	-8.36527	8.36527
Innate Immune System	149	1.96e-06	2.17778e-05	-4.66199	4.66199		G2/M Transition	107	5.55e-10	6.16667e-09	-8.20995	8.20995
Signaling by Activin	10	2.21e-06	2.21e-05	-4.65561	4.65561		Synthesis of DNA	94	1.06e-09	1.06e-08	-7.97469	7.97469
Downstream signaling of activated FGFR1	48	4.96e-06	3.28125e-05	-4.48396	4.48396		Diseases of signal transduction	217	1.25e-09	1.13636e-08	-7.94448	7.94448
Downstream signaling of activated FGFR2	48	4.96e-06	3.28125e-05	-4.48396	4.48396		Signaling by the B Cell Receptor (BCR)	178	1.64e-09	1.36667e-08	-7.86434	7.86434
Downstream signaling of activated FGFR3	48	4.96e-06	3.28125e-05	-4.48396	4.48396		Cell Cycle Checkpoints	119	2.14e-09	1.64615e-08	-7.78353	7.78353
Downstream signaling of activated FGFR4	48	4.96e-06	3.28125e-05	-4.48396	4.48396		Downstream signaling events of B Cell Receptor (BCR)	155	2.89e-09	2.06429e-08	-7.68523	7.68523
Apoptosis	51	5.25e-06	3.28125e-05	-4.48396	4.48396		DNA Replication	98	4.65e-09	3.1e-08	-7.50864	7.50864
Downstream signal transduction	51	5.25e-06	3.28125e-05	-4.48396	4.48396		Immune System	798	8.37e-09	5.23125e-08	-7.28139	7.28139
Fc epsilon receptor (FCERI) signaling	55	8.05e-06	4.7e-05	-4.3279	4.3279		beta-catenin independent WNT signaling	109	1.97e-08	1.15882e-07	-6.93598	6.93598
Activation of BH3-only proteins	14	8.46e-06	4.7e-05	-4.3279	4.3279		G1/S Transition	100	2.32e-08	1.28889e-07	-6.88978	6.88978
Signaling by the B Cell Receptor (BCR)	60	9.17e-06	4.82632e-05	-4.31638	4.31638		Cell Cycle	433	5.37e-08	2.82632e-07	-6.54878	6.54878
Signaling by EGFR	54	1.45e-05	7.09524e-05	-4.14903	4.14903		Mitotic Metaphase and Anaphase	151	8.25e-08	4.01905e-07	-6.39588	6.39588
Signaling by ERBB2	50	1.49e-05	7.09524e-05	-4.14903	4.14903		PCP/CE pathway	76	8.44e-08	4.01905e-07	-6.39588	6.39588
Signaling by PDGF	56	1.71e-05	7.77273e-05	-4.10943	4.10943		Regulation of mRNA stability by proteins that bind AU-rich elements	85	9.7e-08	4.14583e-07	-6.38239	6.38239
Intrinsic Pathway for Apoptosis	18	1.91e-05	7.95833e-05	-4.09918	4.09918		Disease	572	9.85e-08	4.14583e-07	-6.38239	6.38239
Adaptive Immune System	114	1.91e-05	7.95833e-05	-4.09918	4.09918		Mitotic Anaphase	150	9.95e-08	4.14583e-07	-6.38239	6.38239
DAP12 signaling	50	2.22e-05	8.88e-05	-4.05159	4.05159		NGF signalling via TRKA from the plasma membrane	174	1.08e-07	4.32e-07	-6.36452	6.36452
Signaling by FGFR	49	2.72e-05	9.06667e-05	-4.04255	4.04255		Signalling by NGF	245	1.31e-07	5.03846e-07	-6.2977	6.2977
Signaling by FGFR1	49	2.72e-05	9.06667e-05	-4.04255	4.04255		Developmental Biology	382	1.61e-07	5.96296e-07	-6.22454	6.22454
Signaling by FGFR2	49	2.72e-05	9.06667e-05	-4.04255	4.04255		Transcription	147	1.74e-07	6.21429e-07	-6.20661	6.20661
Signaling by FGFR3	49	2.72e-05	9.06667e-05	-4.04255	4.04255		Processing of Capped Intron-Containing Pre-mRNA	113	2.07e-07	7e-07	-6.1549	6.1549
Signaling by FGFR4	49	2.72e-05	9.06667e-05	-4.04255	4.04255		Cyclin E associated events during G1/S transition	61	2.1e-07	7e-07	-6.1549	6.1549
Diseases of signal transduction	68	5.89e-05	0.000189375	-3.72268	3.72268		Signaling by Hedgehog	105	2.43e-07	7.83871e-07	-6.10576	6.10576
Signaling by ERBB4	46	6.06e-05	0.000189375	-3.72268	3.72268		Host Interactions of HIV factors	119	2.51e-07	7.84375e-07	-6.10548	6.10548
Generic Transcription Pathway	57	6.68e-05	0.000202424	-3.69374	3.69374		Cyclin A:Cdk2-associated events at S phase entry	59	3.49e-07	1.05758e-06	-5.97569	5.97569
PI3K/AKT activation	34	8.34e-05	0.000231818	-3.63485	3.63485		Post-translational protein modification	274	3.62e-07	1.06471e-06	-5.97277	5.97277
Activation of BAD and translocation to mitochondria	9	9.05e-05	0.000231818	-3.63485	3.63485		Signaling by EGFR	155	3.76e-07	1.07429e-06	-5.96888	5.96888
Signaling by SCF-KIT	43	9.16e-05	0.000231818	-3.63485	3.63485		Regulation of PLK1 Activity at G2/M Transition	79	3.88e-07	1.07778e-06	-5.96747	5.96747
Pre-NOTCH Expression and Processing	13	9.75e-05	0.000231818	-3.63485	3.63485		Separation of Sister Chromatids	142	4.38e-07	1.13488e-06	-5.94505	5.94505
PI3K events in ERBB4 signaling	33	0.000102	0.000231818	-3.63485	3.63485		Removal of licensing factors from origins	69	4.55e-07	1.13488e-06	-5.94505	5.94505
PIP3 activates AKT signaling	33	0.000102	0.000231818	-3.63485	3.63485		Regulation of DNA replication	69	4.55e-07	1.13488e-06	-5.94505	5.94505
PI3K events in ERBB2 signaling	33	0.000102	0.000231818	-3.63485	3.63485		mRNA Splicing - Major Pathway	109	4.68e-07	1.13488e-06	-5.94505	5.94505
PI-3K cascade:FGFR1	33	0.000102	0.000231818	-3.63485	3.63485		mRNA Splicing	109	4.68e-07	1.13488e-06	-5.94505	5.94505
PI-3K cascade:FGFR2	33	0.000102	0.000231818	-3.63485	3.63485		APC/C-mediated degradation of cell cycle proteins	78	4.88e-07	1.13488e-06	-5.94505	5.94505
PI-3K cascade:FGFR3	33	0.000102	0.000231818	-3.63485	3.63485		Regulation of mitotic cell cycle	78	4.88e-07	1.13488e-06	-5.94505	5.94505
PI-3K cascade:FGFR4	33	0.000102	0.000231818	-3.63485	3.63485		M/G1 Transition	77	6.14e-07	1.36444e-06	-5.86504	5.86504
DAP12 interactions	52	0.000109	0.000242222	-3.61579	3.61579		DNA Replication Pre-Initiation	77	6.14e-07	1.36444e-06	-5.86504	5.86504
Role of LAT2/NTAL/LAB on calcium mobilization	35	0.000135	0.000291489	-3.53538	3.53538		Orc1 removal from chromatin	67	7.35e-07	1.56383e-06	-5.80581	5.80581
Signaling by Interleukins	36	0.000137	0.000291489	-3.53538	3.53538		Switching of origins to a post-replicative state	67	7.35e-07	1.56383e-06	-5.80581	5.80581
Pre-NOTCH Transcription and Translation	11	0.000154	0.000320833	-3.49372	3.49372		Hedgehog 'off' state	76	7.72e-07	1.60833e-06	-5.79362	5.79362
Endosomal/Vacuolar pathway	7	0.000193	0.000393878	-3.40464	3.40464		Adaptive Immune System	373	8.57e-07	1.74898e-06	-5.75722	5.75722
Signaling by Wnt	68	0.000233	0.000466	-3.33161	3.33161		Platelet activation, signaling and aggregation	172	1.08e-06	2.16e-06	-5.66555	5.66555
GAB1 signalosome	33	0.000252	0.000492308	-3.30776	3.30776		Regulation of APC/C activators between G1/S and early anaphase	73	1.53e-06	3e-06	-5.52288	5.52288
Signaling by Rho GTPases	91	0.000256	0.000492308	-3.30776	3.30776		Assembly of the pre-replicative complex	63	1.91e-06	3.67308e-06	-5.43497	5.43497
Downstream signaling events of B Cell Receptor (BCR)	49	0.000273	0.000515094	-3.28811	3.28811		C-type lectin receptors (CLRs)	115	1.99e-06	3.75472e-06	-5.42542	5.42542
Translocation of GLUT4 to the plasma membrane	21	0.000281	0.00052037	-3.28369	3.28369		SCF(Skp2)-mediated degradation of p27/p21	52	2.05e-06	3.7963e-06	-5.42064	5.42064
Signaling by BMP	12	0.00029	0.000527273	-3.27796	3.27796		Signaling by TGF-beta Receptor Complex	70	3.03e-06	5.50909e-06	-5.25892	5.25892
Cell surface interactions at the vascular wall	33	0.000312	0.000557143	-3.25403	3.25403		Fc epsilon receptor (FCERI) signaling	154	3.28e-06	5.85714e-06	-5.23231	5.23231
CLEC7A (Dectin-1) induces NFAT activation	8	0.000342	0.0006	-3.22185	3.22185		Axon guidance	257	3.68e-06	6.35e-06	-5.19723	5.19723
Ca2+ pathway	17	0.0004	0.000689655	-3.16137	3.16137		Activation of APC/C and APC/C:Cdc20 mediated degradation of mitotic proteins	69	3.81e-06	6.35e-06	-5.19723	5.19723
Oncogene Induced Senescence	14	0.000408	0.000691525	-3.16019	3.16019		Recruitment of mitotic centrosome proteins and complexes	69	3.81e-06	6.35e-06	-5.19723	5.19723
RHO GTPases activate IQGAPs	9	0.000442	0.000736667	-3.13273	3.13273		Centrosome maturation	69	3.81e-06	6.35e-06	-5.19723	5.19723
Developmental Biology	109	0.000451	0.000739344	-3.13115	3.13115		APC/C:Cdc20 mediated degradation of mitotic proteins	68	4.77e-06	7.70968e-06	-5.11296	5.11296
Antigen Presentation: Folding, assembly and peptide loading of class I MHC	12	0.000483	0.000753846	-3.12272	3.12272		Hedgehog 'on' state	76	4.78e-06	7.70968e-06	-5.11296	5.11296
ISG15 antiviral mechanism	24	0.000486	0.000753846	-3.12272	3.12272		Autodegradation of Cdh1 by Cdh1:APC/C	59	4.95e-06	7.85714e-06	-5.10474	5.10474
Antiviral mechanism by IFN-stimulated genes	24	0.000486	0.000753846	-3.12272	3.12272		MyD88-independent TLR3/TLR4 cascade	75	5.94e-06	9.06061e-06	-5.04284	5.04284
Signaling by WNT in cancer	10	0.00049	0.000753846	-3.12272	3.12272		Toll Like Receptor 3 (TLR3) Cascade	75	5.94e-06	9.06061e-06	-5.04284	5.04284
N-glycan trimming in the ER and Calnexin/Calreticulin cycle	8	0.000744	0.00112727	-2.94797	2.94797		APC/C:Cdh1 mediated degradation of Cdc20 and other APC/C:Cdh1 targeted proteins in late mitosis/early G1	67	5.98e-06	9.06061e-06	-5.04284	5.04284
Antigen activates B Cell Receptor (BCR) leading to generation of second messengers	14	0.000913	0.00136269	-2.8656	2.8656		Degradation of GLI2 by the proteasome	58	6.28e-06	9.23529e-06	-5.03455	5.03455
Platelet degranulation	27	0.00107	0.00157353	-2.80313	2.80313		GLI3 is processed to GLI3R by the proteasome	58	6.28e-06	9.23529e-06	-5.03455	5.03455
PERK regulates gene expression	7	0.00124	0.0017971	-2.74543	2.74543		Apoptosis	138	7.14e-06	9.64865e-06	-5.01553	5.01553
Hemostasis	109	0.00127	0.00181429	-2.74129	2.74129		Signaling by FGFR	138	7.14e-06	9.64865e-06	-5.01553	5.01553
deactivation of the beta-catenin transactivating complex	16	0.0013	0.00183099	-2.73731	2.73731		Signaling by FGFR1	138	7.14e-06	9.64865e-06	-5.01553	5.01553
Transcriptional Regulation by TP53	20	0.0014	0.00191781	-2.71719	2.71719		Signaling by FGFR2	138	7.14e-06	9.64865e-06	-5.01553	5.01553
TP53 Regulates Metabolic Genes	20	0.0014	0.00191781	-2.71719	2.71719		Signaling by FGFR3	138	7.14e-06	9.64865e-06	-5.01553	5.01553
Gene Expression	191	0.00148	0.00198667	-2.70187	2.70187		Signaling by FGFR4	138	7.14e-06	9.64865e-06	-5.01553	5.01553
Disease	154	0.00149	0.00198667	-2.70187	2.70187		TRIF-mediated TLR3/TLR4 signaling	74	7.37e-06	9.72727e-06	-5.01201	5.01201
Negative regulators of RIG-I/MDA5 signaling	13	0.00154	0.00202632	-2.69329	2.69329		Signaling by PDGF	160	7.44e-06	9.72727e-06	-5.01201	5.01201
Membrane Trafficking	42	0.00167	0.00216883	-2.66377	2.66377		APC:Cdc20 mediated degradation of cell cycle proteins prior to satisfation of the cell cycle checkpoint	66	7.49e-06	9.72727e-06	-5.01201	5.01201
TCF dependent signaling in response to WNT	48	0.00188	0.00241026	-2.61794	2.61794		Asymmetric localization of PCP proteins	57	7.96e-06	9.93827e-06	-5.00269	5.00269
FCERI mediated Ca+2 mobilization	13	0.00221	0.0027625	-2.5587	2.5587		Dectin-1 mediated noncanonical NF-kB signaling	57	7.96e-06	9.93827e-06	-5.00269	5.00269
Amino acid transport across the plasma membrane	13	0.00221	0.0027625	-2.5587	2.5587		CDT1 association with the CDC6:ORC:origin complex	57	7.96e-06	9.93827e-06	-5.00269	5.00269
TRIF-mediated TLR3/TLR4 signaling	25	0.00243	0.003	-2.52288	2.52288		Activated TLR4 signalling	88	8.05e-06	9.93827e-06	-5.00269	5.00269
Vesicle-mediated transport	50	0.00246	0.003	-2.52288	2.52288		Signaling by ERBB4	131	8.84e-06	1.07805e-05	-4.96736	4.96736
Tetrahydrobiopterin (BH4) synthesis, recycling, salvage and regulation	7	0.00251	0.0030241	-2.5194	2.5194		HIV Life Cycle	125	9.12e-06	1.07816e-05	-4.96732	4.96732
Constitutive Signaling by EGFRvIII	8	0.00261	0.00307059	-2.51278	2.51278		Toll Like Receptor 10 (TLR10) Cascade	65	9.38e-06	1.07816e-05	-4.96732	4.96732
Signaling by EGFRvIII in Cancer	8	0.00261	0.00307059	-2.51278	2.51278		Toll Like Receptor 5 (TLR5) Cascade	65	9.38e-06	1.07816e-05	-4.96732	4.96732
Response to elevated platelet cytosolic Ca2+	27	0.00286	0.00332558	-2.47813	2.47813		Cdc20:Phospho-APC/C mediated degradation of Cyclin A	65	9.38e-06	1.07816e-05	-4.96732	4.96732
MyD88-independent TLR3/TLR4 cascade	25	0.00296	0.00336364	-2.47319	2.47319		MyD88 cascade initiated on plasma membrane	65	9.38e-06	1.07816e-05	-4.96732	4.96732
Toll Like Receptor 3 (TLR3) Cascade	25	0.00296	0.00336364	-2.47319	2.47319		VEGFA-VEGFR2 Pathway	87	9.84e-06	1.11818e-05	-4.95149	4.95149
Basigin interactions	11	0.00305	0.00342697	-2.46509	2.46509		Cytokine Signaling in Immune system	249	1.04e-05	1.16854e-05	-4.93236	4.93236
Transcriptional activity of SMAD2/SMAD3:SMAD4 heterotrimer	16	0.00314	0.00348889	-2.45731	2.45731		CLEC7A (Dectin-1) signaling	93	1.13e-05	1.25556e-05	-4.90116	4.90116
Pre-NOTCH Processing in Golgi	5	0.00333	0.00351579	-2.45398	2.45398		Activation of NF-kappaB in B cells	64	1.17e-05	1.27174e-05	-4.8956	4.8956
DEx/H-box helicases activate type I IFN and inflammatory cytokines production	5	0.00333	0.00351579	-2.45398	2.45398		Degradation of beta-catenin by the destruction complex	64	1.17e-05	1.27174e-05	-4.8956	4.8956
ATF4 activates genes	5	0.00333	0.00351579	-2.45398	2.45398		TRAF6 Mediated Induction of proinflammatory cytokines	55	1.28e-05	1.37634e-05	-4.86127	4.86127
Post-transcriptional silencing by small RNAs	5	0.00333	0.00351579	-2.45398	2.45398		Programmed Cell Death	140	1.3e-05	1.38298e-05	-4.85918	4.85918
Apoptotic execution phase	17	0.00334	0.00351579	-2.45398	2.45398		MyD88:Mal cascade initiated on plasma membrane	71	1.41e-05	1.43878e-05	-4.84201	4.84201
disassembly of the destruction complex and recruitment of AXIN to the membrane	10	0.00352	0.00366667	-2.43573	2.43573		Toll Like Receptor TLR1:TLR2 Cascade	71	1.41e-05	1.43878e-05	-4.84201	4.84201
Cellular responses to stress	65	0.00378	0.00389691	-2.40928	2.40928		Toll Like Receptor TLR6:TLR2 Cascade	71	1.41e-05	1.43878e-05	-4.84201	4.84201
Signaling by FGFR1 in disease	13	0.00426	0.00430303	-2.36623	2.36623		Toll Like Receptor 2 (TLR2) Cascade	71	1.41e-05	1.43878e-05	-4.84201	4.84201
Signaling by FGFR1 mutants	13	0.00426	0.00430303	-2.36623	2.36623		Semaphorin interactions	63	1.47e-05	1.48485e-05	-4.82832	4.82832
eNOS activation	6	0.00434	0.00434	-2.36251	2.36251		AUF1 (hnRNP D0) destabilizes mRNA	54	1.62e-05	1.62e-05	-4.79048	4.79048
