# Supplementary material for: Acute respiratory distress vs healthy lung environments differently affect mesenchymal stromal cell extracellular vesicle miRNAs
Source: Cytotherapy. Author manuscript; Available in PMC 2026 May 18. (PMC13181138; doi:10.1016/j.jcyt.2025.01.006)
Supplement: 12 [file NIHMS2170204-supplement-12.xlsx]

## Sheet: Sheet1
Control vs HV - from Top Up Regulated miRs (duplicate pathways shown in Red) - Pathways chosen for Plot shown in Gray
Input - Top 50 Upregulated miRs from total of N=146							Input - all Down Regulated miRs = 7
Pathway Name	Hits	Pval	adj.Pval	Log10	Negative Log10		Name	Hits	Pval	adj.Pval	Log10	Negative Log10
Gene Expression	720	3.83e-17	3.765e-15	-14.4242	14.4242		Platelet activation, signaling and aggregation	8	0.000146	0.0146	-1.83565	1.83565
Cell Cycle, Mitotic	366	7.53e-17	3.765e-15	-14.4242	14.4242		Cellular responses to stress	8	0.00112	0.016	-1.79588	1.79588
Metabolism of proteins	543	3.7e-12	1.23333e-10	-9.90892	9.90892		Deadenylation of mRNA	3	0.000852	0.016	-1.79588	1.79588
Infectious disease	316	5.2e-12	1.3e-10	-9.88606	9.88606		Extracellular matrix organization	8	0.000939	0.016	-1.79588	1.79588
Mitotic G2-G2/M phases	108	9.19e-12	1.838e-10	-9.73565	9.73565		Platelet degranulation	5	0.00052	0.016	-1.79588	1.79588
G2/M Transition	106	1.64e-11	2.73333e-10	-9.56331	9.56331		Response to elevated platelet cytosolic Ca2+	5	0.000685	0.016	-1.79588	1.79588
S Phase	112	1.51e-10	2.15714e-09	-8.66612	8.66612		XBP1(S) activates chaperone genes	4	0.00106	0.016	-1.79588	1.79588
Cell Cycle	421	3.97e-10	4.9625e-09	-8.3043	8.3043		IRE1alpha activates chaperones	4	0.00129	0.016125	-1.7925	1.7925
Mitotic G1-G1/S phases	119	6.39e-10	7.1e-09	-8.14874	8.14874		Circadian Clock	3	0.00293	0.02525	-1.59774	1.59774
HIV Infection	195	1.98e-09	1.98e-08	-7.70333	7.70333		Regulation of gene expression by Hypoxia-inducible Factor	2	0.00235	0.02525	-1.59774	1.59774
Diseases of signal transduction	208	5.24e-09	4.76364e-08	-7.32206	7.32206		Signaling by TGF-beta Receptor Complex	4	0.00288	0.02525	-1.59774	1.59774
Synthesis of DNA	91	8.02e-09	6.68333e-08	-7.17501	7.17501		Unfolded Protein Response (UPR)	4	0.00303	0.02525	-1.59774	1.59774
DNA Replication	95	1.49e-08	1.14615e-07	-6.94076	6.94076		Generic Transcription Pathway	6	0.00452	0.0347692	-1.4588	1.4588
Mitotic Metaphase and Anaphase	147	1.98e-08	1.41429e-07	-6.84946	6.84946		Transcriptional activity of SMAD2/SMAD3:SMAD4 heterotrimer	3	0.00528	0.0377143	-1.42349	1.42349
Immune System	758	2.19e-08	1.46e-07	-6.83565	6.83565		SEMA3A-Plexin repulsion signaling by inhibiting Integrin adhesion	2	0.00577	0.0384667	-1.41492	1.41492
Mitotic Anaphase	146	2.47e-08	1.54375e-07	-6.81142	6.81142		RHO GTPases activate CIT	2	0.00663	0.0414375	-1.38261	1.38261
Cell Cycle Checkpoints	114	3.79e-08	2.22941e-07	-6.65181	6.65181		Deadenylation-dependent mRNA decay	3	0.00761	0.0447647	-1.34906	1.34906
Disease	547	4.26e-08	2.36667e-07	-6.62586	6.62586		Gene Expression	14	0.00818	0.0454444	-1.34252	1.34252
Regulation of PLK1 Activity at G2/M Transition	78	4.69e-08	2.4e-07	-6.61979	6.61979		BMAL1:CLOCK,NPAS2 activates circadian gene expression	2	0.0095	0.05	-1.30103	1.30103
Transcription	143	4.8e-08	2.4e-07	-6.61979	6.61979		AUF1 (hnRNP D0) destabilizes mRNA	3	0.0105	0.0525	-1.27984	1.27984
Developmental Biology	367	5.13e-08	2.44286e-07	-6.6121	6.6121
Signaling by TGF-beta Receptor Complex	70	6.27e-08	2.85e-07	-6.54516	6.54516
Signalling by NGF	236	6.85e-08	2.97826e-07	-6.52604	6.52604
beta-catenin independent WNT signaling	105	9.22e-08	3.84167e-07	-6.41548	6.41548
VEGFA-VEGFR2 Pathway	87	1.23e-07	4.92e-07	-6.30803	6.30803
Separation of Sister Chromatids	138	1.43e-07	5.5e-07	-6.25964	6.25964
Downstream signaling events of B Cell Receptor (BCR)	147	1.51e-07	5.59259e-07	-6.25239	6.25239
Axon guidance	250	1.84e-07	6.57143e-07	-6.18234	6.18234
Signaling by the B Cell Receptor (BCR)	168	1.94e-07	6.68965e-07	-6.1746	6.1746
Signaling by EGFR	150	2.08e-07	6.93333e-07	-6.15906	6.15906
G1/S Transition	96	2.23e-07	7.19355e-07	-6.14306	6.14306
NGF signalling via TRKA from the plasma membrane	167	2.37e-07	7.40625e-07	-6.1304	6.1304
Signaling by VEGF	93	4.66e-07	1.41212e-06	-5.85013	5.85013
Recruitment of mitotic centrosome proteins and complexes	68	7.4e-07	2.11429e-06	-5.67484	5.67484
Centrosome maturation	68	7.4e-07	2.11429e-06	-5.67484	5.67484
Signaling by Hedgehog	101	8.32e-07	2.31111e-06	-5.63618	5.63618
HIV Life Cycle	122	1.61e-06	4.35135e-06	-5.36138	5.36138
Platelet activation, signaling and aggregation	165	1.74e-06	4.57895e-06	-5.33923	5.33923
Membrane Trafficking	130	1.99e-06	5.10256e-06	-5.29221	5.29221
Signaling by PDGF	155	2.37e-06	5.925e-06	-5.22731	5.22731
APC/C-mediated degradation of cell cycle proteins	75	2.69e-06	6.40476e-06	-5.1935	5.1935
Regulation of mitotic cell cycle	75	2.69e-06	6.40476e-06	-5.1935	5.1935
Signaling by NOTCH	80	3.02e-06	7.02273e-06	-5.15349	5.15349
Cytokine Signaling in Immune system	240	3.09e-06	7.02273e-06	-5.15349	5.15349
M/G1 Transition	74	3.46e-06	7.52174e-06	-5.12368	5.12368
DNA Replication Pre-Initiation	74	3.46e-06	7.52174e-06	-5.12368	5.12368
Vesicle-mediated transport	160	4.34e-06	8.88e-06	-5.05159	5.05159
Generic Transcription Pathway	164	4.41e-06	8.88e-06	-5.05159	5.05159
MyD88-independent TLR3/TLR4 cascade	73	4.44e-06	8.88e-06	-5.05159	5.05159
Toll Like Receptor 3 (TLR3) Cascade	73	4.44e-06	8.88e-06	-5.05159	5.05159
Regulation of cholesterol biosynthesis by SREBP (SREBF)	39	5.23e-06	1.00469e-05	-4.99797	4.99797
PCP/CE pathway	72	5.71e-06	1.00469e-05	-4.99797	4.99797
TRIF-mediated TLR3/TLR4 signaling	72	5.71e-06	1.00469e-05	-4.99797	4.99797
Translation	129	5.85e-06	1.00469e-05	-4.99797	4.99797
Apoptosis	133	6.2e-06	1.00469e-05	-4.99797	4.99797
Signaling by FGFR	133	6.2e-06	1.00469e-05	-4.99797	4.99797
Signaling by FGFR1	133	6.2e-06	1.00469e-05	-4.99797	4.99797
Signaling by FGFR2	133	6.2e-06	1.00469e-05	-4.99797	4.99797
Signaling by FGFR3	133	6.2e-06	1.00469e-05	-4.99797	4.99797
Signaling by FGFR4	133	6.2e-06	1.00469e-05	-4.99797	4.99797
Removal of licensing factors from origins	66	6.29e-06	1.00469e-05	-4.99797	4.99797
Regulation of DNA replication	66	6.29e-06	1.00469e-05	-4.99797	4.99797
Loss of Nlp from mitotic centrosomes	60	6.43e-06	1.00469e-05	-4.99797	4.99797
Loss of proteins required for interphase microtubule organization from the centrosome	60	6.43e-06	1.00469e-05	-4.99797	4.99797
C-type lectin receptors (CLRs)	110	7.64e-06	1.17538e-05	-4.92982	4.92982
Regulation of APC/C activators between G1/S and early anaphase	70	9.4e-06	1.4194e-05	-4.84789	4.84789
Programmed Cell Death	135	9.51e-06	1.4194e-05	-4.84789	4.84789
Fc epsilon receptor (FCERI) signaling	147	1.03e-05	1.45833e-05	-4.83614	4.83614
Orc1 removal from chromatin	64	1.05e-05	1.45833e-05	-4.83614	4.83614
Switching of origins to a post-replicative state	64	1.05e-05	1.45833e-05	-4.83614	4.83614
Activated TLR4 signalling	85	1.05e-05	1.45833e-05	-4.83614	4.83614
Regulation of mRNA stability by proteins that bind AU-rich elements	80	1.05e-05	1.45833e-05	-4.83614	4.83614
Cyclin E associated events during G1/S transition	58	1.1e-05	1.50685e-05	-4.82193	4.82193
Late Phase of HIV Life Cycle	112	1.27e-05	1.69333e-05	-4.77126	4.77126
Host Interactions of HIV factors	112	1.27e-05	1.69333e-05	-4.77126	4.77126
Toll Like Receptor 10 (TLR10) Cascade	63	1.36e-05	1.74359e-05	-4.75856	4.75856
Toll Like Receptor 5 (TLR5) Cascade	63	1.36e-05	1.74359e-05	-4.75856	4.75856
MyD88 cascade initiated on plasma membrane	63	1.36e-05	1.74359e-05	-4.75856	4.75856
SUMOylation	73	1.65e-05	2.03659e-05	-4.6911	4.6911
Hedgehog 'on' state	73	1.65e-05	2.03659e-05	-4.6911	4.6911
M Phase	199	1.66e-05	2.03659e-05	-4.6911	4.6911
Downstream signal transduction	132	1.67e-05	2.03659e-05	-4.6911	4.6911
Processing of Capped Intron-Containing Pre-mRNA	106	1.74e-05	2.09639e-05	-4.67853	4.67853
Post-translational protein modification	257	1.85e-05	2.18605e-05	-4.66034	4.66034
Cyclin A:Cdk2-associated events at S phase entry	56	1.86e-05	2.18605e-05	-4.66034	4.66034
Adaptive Immune System	351	1.88e-05	2.18605e-05	-4.66034	4.66034
Cellular response to heat stress	67	1.97e-05	2.26437e-05	-4.64505	4.64505
Hedgehog 'off' state	72	2.09e-05	2.375e-05	-4.62434	4.62434
Semaphorin interactions	61	2.26e-05	2.53933e-05	-4.59528	4.59528
Activation of APC/C and APC/C:Cdc20 mediated degradation of mitotic proteins	66	2.52e-05	2.8e-05	-4.55284	4.55284
Mitotic Prometaphase	90	2.87e-05	3.15385e-05	-4.50116	4.50116
Assembly of the pre-replicative complex	60	2.91e-05	3.16304e-05	-4.49989	4.49989
APC/C:Cdc20 mediated degradation of mitotic proteins	65	3.22e-05	3.46237e-05	-4.46063	4.46063
Metabolism	1130	3.51e-05	3.71579e-05	-4.42995	4.42995
Signaling by ERBB2	132	3.53e-05	3.71579e-05	-4.42995	4.42995
mRNA Splicing - Major Pathway	102	3.9e-05	4.02062e-05	-4.39571	4.39571
mRNA Splicing	102	3.9e-05	4.02062e-05	-4.39571	4.39571
APC/C:Cdh1 mediated degradation of Cdc20 and other APC/C:Cdh1 targeted proteins in late mitosis/early G1	64	4.1e-05	4.14141e-05	-4.38285	4.38285
TRAF6 Mediated Induction of proinflammatory cytokines	53	4.1e-05	4.14141e-05	-4.38285	4.38285
TGF-beta receptor signaling activates SMADs	32	4.66e-05	4.66e-05	-4.33161	4.33161
