# Supplementary material for: Acute respiratory distress vs healthy lung environments differently affect mesenchymal stromal cell extracellular vesicle miRNAs
Source: Cytotherapy. Author manuscript; Available in PMC 2026 May 18. (PMC13181138; doi:10.1016/j.jcyt.2025.01.006)
Supplement: 13 [file NIHMS2170204-supplement-13.xlsx]

## Sheet: splsda_model_performance (1)
Supplemental Tabe 13_SPLSDA_Model Performance
	Training Set			Test Set
Class	Control	ARDS	HV	Control	ARDS	HV
Accuracy	0.931	0.9656	0.8966	0.9231	0.8462	0.9231
Sensitivity	1	0.875	0.8	1	0.75	0.75
Specificity	0.8889	1	0.9474	0.875	0.8889	1
Error Rate	0.069	0.034	0.1034	0.0769	0.1538	0.0769
Overall Accuracy	0.8966			0.8462
Overall Balanced Error Rate	0.0883			0.1389
