# Supplementary material for: Acute respiratory distress vs healthy lung environments differently affect mesenchymal stromal cell extracellular vesicle miRNAs
Source: Cytotherapy. Author manuscript; Available in PMC 2026 May 18. (PMC13181138; doi:10.1016/j.jcyt.2025.01.006)
Supplement: 14 [file NIHMS2170204-supplement-14.xlsx]

## Sheet: Sheet1
Supplementary Tables
NAME
Supplemental Table 1	List of BALF samples utilized
Supplemental Table 2	miRNAs Present in Evs from Unstimulated MSCs_ranked by Score
Supplemental Table 3	Enrichment for top 48 miRNAs Present in Evs from Unstimulated MSCs_ranked by…
Supplemental Table 4	LIMMA Output - Pairwise comparisons
Supplemental Table 5	Enrichment_MiRNet Output_Up and Down_LIMMA_ARDS vs Control
Supplemental Table 6	Enrichment_MiRNet Output_Up and Down_LIMMA_ARDS vs HV
Supplemental Table 7	Enrichment_MiRNet Output_Up and Down_LIMMA_HV vs Control
Supplemental Table 8	Cytokine data from HBECs exposed to Evs
Supplemental Table 9	splda_model_performance
Supplemental Table 10	Detailed Function for top MiRs_Overlap N14 and N52
Supplemental Table 11	List of antibodies used for EV characterization
